# Supplementary material for: Integrative analysis of the salt stress response in cyanobacteria
Source: Biol Direct. 2021 Dec 14;16:26. doi: 10.1186/s13062-021-00316-4 (PMC8670252; doi:10.1186/s13062-021-00316-4)
Supplement: Supplementary file 1 — Additional file 1. Excel sheets displaying selected data from the transcriptomic, proteomic, and metabolomic data as well as meta-analyses. [file 13062_2021_316_MOESM1_ESM.xlsx]

## Sheet: Overview
Supporting data sets for the publication:
Integrative analysis of the salt stress response in cyanobacteria
by Stephan Klähn, Stefan Mikkat, Matthias Riediger, Jens Georg, Wolfgang R. Hess, Martin Hagemann
Table S1		Micoarray data set: Complete data set of transcriptome and proteome analysis of Synechocystis sp. PCC 6803 in response to salt stress.
Table S2		Clustering of entire microarray time series, related to Figure 2
Table S3		Functional enrichment of mRNAs in cluster analysis, related to Figure 2C
Table S4		Analysis of asRNA-mRNA pairs, related to Figure 3
Table S5		Differentially regulated sRNAs
Table S6		Proteome data set
Table S7		Proteins identified exclusively in the debris fraction
Table S8		Data sets used for the correlation analysis
Table S9		Expression changes of transporters, related to Figure 7
Table S10		Metabolome data set
Table S11		Concordantly salt-regulated features in three transcriptomic and the proteomic data.

## Sheet: Table S1 Microarray
Table S1: Complete data set of transcriptome and proteome analysis of Synechocystis sp. PCC 6803 in response to salt stress. The table displays log2 fold changes of features in the wild type upon salt shock of 4% NaCl. The respective sampling time after salt addition is given. Features are separated into mRNAs, antisense RNAs (asRNAs), potentially trans-encoded non-coding RNAs (ncRNAs), 5'UTRs an…
				Microarray (this study)						Microarray (Marin et al., 2004)			RNAseq (Billis et al., 2014)		Proteome (this study)
Systematic	Gene name	Protein name	Feature	0.5h	Sign.	2h	Sign.	24h	Sign.	0.5h	2h	24h	1h	24h	Feature	Uniprot Acc.	6 d
Norf1	NA	hypothetical protein	mRNA	-0.478834	0	0.220923	0	-1.1517	0	n.d.	n.d.	n.d.	n.d.	n.d.	protein	n.a.	n.d.
Norf2	NA	hypothetical protein	mRNA	-1.42742	-1	-1.48373	-1	0.0671388	0	n.d.	n.d.	n.d.	n.d.	n.d.	protein	n.a.	n.d.
Norf3	NA	hypothetical protein	mRNA	-0.874446	0	0.0645633	0	-0.329469	0	n.d.	n.d.	n.d.	n.d.	n.d.	protein	n.a.	n.d.
Norf4	NA	hypothetical protein	mRNA	-1.15643	-1	-1.03951	-1	0.943426	1	n.d.	n.d.	n.d.	n.d.	n.d.	protein	n.a.	n.d.
Norf5	NA	hypothetical protein	mRNA	-0.737227	0	-0.267049	0	-0.0855887	0	n.d.	n.d.	n.d.	n.d.	n.d.	protein	n.a.	n.d.
Norf6	NA	hypothetical protein	mRNA	-0.432802	0	-0.251045	0	0.0268255	0	n.d.	n.d.	n.d.	n.d.	n.d.	protein	n.a.	n.d.
Norf7	NA	hypothetical protein	mRNA	-0.327871	0	2.56341	1	0.196428	0	n.d.	n.d.	n.d.	n.d.	n.d.	protein	n.a.	n.d.
Norf8	NA	hypothetical protein	mRNA	-0.981892	0	-0.564289	0	-0.597253	0	n.d.	n.d.	n.d.	n.d.	n.d.	protein	n.a.	n.d.
sgl0001	NA	hypothetical protein	mRNA	-0.14785	0	0.164859	0	0.0886601	0	-0.893789	-1.10765	-0.306015	-1.16955	-1.97832	protein	P74773	n.d.
sgl0002	NA	hypothetical protein	mRNA	-0.412169	0	-0.684543	0	-0.125809	0	0.0688039	0.068519	0.288225	-1.53729	-0.147487	protein	P72716	n.d.
sll0002	ponA	penicillin-binding protein	mRNA	1.2307	1	1.62131	1	0.217663	0	0.791511	0.617337	0.440813	0.180465	-0.465128	protein	Q55683	-0.410763
sll0005	NA	hypothetical protein	mRNA	-0.665617	0	2.01708	1	0.620199	0	1.19842	2.1878	0.789567	-0.0885777	0.282824	protein	Q55680	-0.0164303
sll0006	aspC	putative aminotransferase	mRNA	-0.0691005	0	-0.0520215	0	-0.828305	0	0.0712291	-0.154437	-0.509231	-1.00426	-1.67029	protein	n.a.	-0.697903
sll0007	NA	hypothetical protein	mRNA	-0.0442899	0	-0.395764	0	-0.355637	0	0.20211	-0.0964643	-0.138877	-1.58478	-1.30194	protein	Q55678	n.d.
sll0008	NA	unknown protein	mRNA	0.2099	0	-0.262472	0	-0.704294	0	-0.054546	-0.642504	-0.130859	-0.491438	1.25412	protein	Q55677	-0.478943
sll0010	NA	unknown protein	mRNA	1.27909	0	1.4247	0	-0.734431	0	0.420912	-0.45327	0.221586	-0.782638	-0.124518	protein	Q55675	n.d.
sll0016	mltA	probable membrane-bound lytic transglycosylase A	mRNA	-0.337591	0	-0.111484	0	-0.274153	0	-0.0724563	-0.31353	-0.317371	-2.1632	-1.09412	protein	Q55666	0.743708
sll0017	hemL	glutamate-1-semialdehyde aminomutase	mRNA	-0.526344	0	-1.77649	-1	0.0628221	0	-0.384104	-0.8128	0.0881082	-1.83355	-0.905995	protein	Q55665	-0.0796856
sll0018	fbaA, fda	fructose-bisphosphate aldolase, class II	mRNA	-0.983372	0	-0.301894	0	0.214511	0	-0.780336	0.547269	1.12726	-0.118536	0.494347	protein	Q55664	-0.140006
sll0019	NA	1-deoxy-d-xylulose 5-phosphate reductoisomerase	mRNA	-0.121727	0	-0.111476	0	0.325454	0	-0.236814	-0.164579	0.559108	-0.347251	-0.445222	protein	Q55663	0.369081
sll0020	clpC	ATP-dependent Clp protease ATPase subunit	mRNA	0.464639	0	1.39905	1	-0.0801061	0	-0.262379	1.37632	0.204152	1.51506	0.0580445	protein	Q55662	-0.292606
sll0021	NA	probable exonuclease	mRNA	1.74412	1	1.61455	1	-0.338753	0	1.23523	0.590205	0.0973615	0.0285172	0.0976089	protein	Q55661	n.d.
sll0022	NA	unknown protein	mRNA	0.271262	0	-0.45902	0	-0.433925	0	-1.04132	-2.33277	-1.35306	-4.33966	-1.97867	protein	Q55659	-1.07762
sll0023	NA	hypothetical protein	mRNA	-0.537494	0	-2.24062	-1	-0.879509	0	-1.09829	-1.79102	-0.475964	-4.51333	-1.66553	protein	Q55658	-0.924587
sll0024	NA	unknown protein	mRNA	-0.690106	0	-1.56865	-1	-0.54493	0	-0.426724	-0.310612	0.164273	-4.39256	-1.26232	protein	Q55657	n.d.
sll0026	ndhF4	NADH dehydrogenase subunit 5 (involved in constitutive, low affinity CO2 uptake)	mRNA	0.305195	0	-0.692586	0	-0.295594	0	-0.469615	-0.931262	-0.0642916	-1.50483	-0.668353	protein	n.a.	n.d.
sll0027	ndhD4	NADH dehydrogenase subunit 4 (involved in constitutive, low affinity CO2 uptake)	mRNA	0.0831972	0	-0.154486	0	0.0836739	0	0.80032	0.200654	0.177959	-2.05441	-0.613609	protein	n.a.	n.d.
sll0030	cmpR	cmp operon transcriptional regulator, LysR family protein	mRNA	-0.252427	0	0.752557	0	0.760077	0	0.705691	1.21368	0.362107	0.923435	-0.931442	protein	Q55459	n.d.
sll0031	NA	hypothetical protein	mRNA	0.600641	0	2.18764	1	0.568988	0	0.180428	0.948304	-0.203644	-0.34793	-0.457765	protein	Q55456	n.d.
sll0033	crtH	carotene isomerase	mRNA	0.708744	0	1.93955	1	0.0698215	0	1.20789	0.188326	-0.193623	-0.152776	-0.784706	protein	Q55455	0.448165
sll0034	NA	putative carboxypeptidase	mRNA	0.359201	0	0.519219	0	0.369034	0	0.765862	0.0432548	0.173495	-0.429416	-0.20628	protein	Q55454	0.0682407
sll0036	NA	hypothetical protein	mRNA	-0.0666979	0	-1.18056	-1	-0.780727	0	0.355062	-0.850104	-0.0610397	-2.78967	-1.17032	protein	Q55452	-0.681808
sll0037	NA	hypothetical protein	mRNA	-0.305079	0	-0.903527	-1	0.0482226	0	1.36462	0.542673	0.398208	-0.835066	0.459733	protein	Q55451	-0.290115
sll0038	pixG, pisG, taxP1, rer1	positive phototaxis protein, two-component resp onse regulator PatA subfamily	mRNA	1.05405	1	0.985913	1	-0.511929	0	0.492462	0.414869	0.0492706	1.54548	-0.554722	protein	Q55448	-0.43009
sll0039	pixH, pisH	positive phototaxis protein, two-component resp onse regulator CheY subfamily	mRNA	-0.434202	0	-0.801244	0	-0.32564	0	-0.591432	-0.421553	-0.472278	-0.0321959	-0.536009	protein	Q55447	-0.335261
sll0040	pixI, pisI	positive phototaxis protein, homologous to chem otaxis protein CheW	mRNA	0.251304	0	0.00379874	0	0.00702824	0	-0.765272	-0.250699	-0.319731	0.579191	-0.126148	protein	Q55446	-0.844087
sll0041	pixJ1, pisJ1, taxD1	phytochrome-like photoreceptor protein for posi tive phototaxis	mRNA	0.339923	0	-0.520034	0	-0.0447425	0	0.125601	-0.54391	-0.0353256	-0.426799	-0.106315	protein	n.a.	-0.376492
sll0042	pixJ2, pisJ2	methyl-accepting chemotaxis protein for positiv e phototaxis	mRNA	1.59048	1	-0.254614	0	-0.058589	0	-0.151781	-0.763386	-0.203569	-0.406476	-0.633523	protein	Q55444	-0.66327
sll0043	pixL, taxAY1, hik18	positive phototaxis protein, homologous to chem otaxis protein CheA, two-component hybrid histidine kinas e	mRNA	1.77283	1	-0.109733	0	-0.0942411	0	1.23736	0.0311833	0.315336	0.261233	-0.664729	protein	Q55443	-0.848762
sll0044	NA	unknown protein	mRNA	1.98168	1	-1.16908	-1	0.121712	0	1.12446	-0.0595168	0.272107	-0.606795	-0.382828	protein	Q55442	-0.951606
sll0045	spsA	sucrose phosphate synthase	mRNA	2.52906	1	1.68381	1	0.459214	0	1.51446	0.657476	0.317533	-0.0856297	0.122324	protein	Q55440	1.22037
sll0047	ycf12	hypothetical protein YCF12	mRNA	-1.49728	-1	-2.22958	-1	-0.281956	0	-1.35846	-1.23522	-0.337901	-1.16966	0.0213351	protein	Q55438	n.d.
sll0048	NA	unknown protein	mRNA	-0.0723658	0	-0.0711937	0	-0.371343	0	0.0879476	0.392355	-0.279933	1.06409	-0.850894	protein	Q55437	-0.653267
sll0051	NA	hypothetical protein	mRNA	-1.93672	-1	-3.11909	-1	0.224818	0	-1.30492	-1.70448	-0.171978	-4.05082	-0.720858	protein	Q55162	0.238398
sll0053	accC	biotin carboxylase	mRNA	-0.518977	0	-1.29807	-1	-0.345479	0	0.00179668	-0.676757	-0.159025	-1.53516	-0.714365	protein	Q55160	-0.174299
sll0055	NA	processing protease	mRNA	-0.0933703	0	-0.364946	0	0.825113	0	0.530757	0.488294	0.528968	0.0802796	0.61066	protein	Q55159	0.560683
sll0057	grpE	heat shock protein GrpE	mRNA	-0.151911	0	-0.0565401	0	0.0412135	0	0.709956	#NUM!	-0.326009	-0.319825	-0.0711566	protein	Q59978	-0.74682
sll0058	dnaK1	DnaK protein 1, heat shock protein 70, molecula r chaperone	mRNA	0.640841	0	-0.313368	0	-0.29842	0	0.546335	1.78305	0.512403	-0.737624	-0.41594	protein	Q55154	-0.499845
sll0060	NA	hypothetical protein	mRNA	2.32417	1	0.605247	0	0.0267396	0	1.19186	0.242933	0.00522841	-1.10741	-0.386654	protein	Q55153	n.d.
sll0062	NA	hypothetical protein	mRNA	-0.332635	0	0.698885	0	0.375878	0	-0.362507	0.16464	0.313088	-0.795328	0.173331	protein	Q55148	n.d.
sll0063	NA	hypothetical protein	mRNA	-0.0419012	0	0.0660293	0	0.0664419	0	0.315132	0.102276	-0.021212	-1.31221	-0.537855	protein	Q55147	n.d.
sll0063a	NA	hypothetical protein	mRNA	0.00705684	0	-0.515348	0	0.130313	0	n.d.	n.d.	n.d.	-0.95556	0.118959	protein	n.a.	n.d.
sll0064	NA	periplasmic protein, putative polar amino acid transport system substrate-binding protein	mRNA	-0.029755	0	-1.04936	-1	0.322575	0	0.46216	0.0922817	0.442631	-2.40811	0.485107	protein	Q55146	0.811517
sll0065	ilvN	acetolactate synthase small subunit	mRNA	-0.114804	0	0.568105	0	-0.241852	0	0.470589	0.453385	-0.412213	-1.2688	-1.23469	protein	Q55141	-0.581644
sll0066	NA	unknown protein	mRNA	1.18791	1	0.908679	1	-0.114123	0	1.40624	1.23855	-0.081553	1.27116	0.157744	protein	Q55140	-0.199937
sll0067	gst	glutathione S-transferase	mRNA	0.193185	0	-0.175145	0	-0.152783	0	0.540349	0.497817	0.292023	-0.335036	-0.0253466	protein	Q55139	-0.024193
sll0068	NA	unknown protein	mRNA	1.81775	1	0.644393	0	-0.192169	0	0.249503	-0.848079	-0.680457	-0.665014	-0.444783	protein	Q55138	-0.965667
sll0069	NA	hypothetical protein	mRNA	0.739703	0	-0.524425	0	-0.603552	0	1.15321	-0.41956	-0.393934	-1.78827	-1.1338	protein	Q55137	-0.690368
sll0070	purU	phosphoribosylglycinamide formyltransferase	mRNA	0.647331	0	0.156685	0	0.455487	0	-0.144336	-0.0744621	0.205637	-1.32399	-0.162352	protein	Q55135	-0.58079
sll0071	NA	hypothetical protein	mRNA	-0.296057	0	-0.525393	0	-1.01211	0	-0.996787	-0.718764	0.11242	-2.12383	-0.866773	protein	Q55134	-0.879272
sll0072	NA	hypothetical protein	mRNA	-0.432162	0	-1.10941	-1	-0.413908	0	1.35918	0.399283	0.0479814	-0.691578	-0.326579	protein	Q55133	-0.158132
sll0078	thrS	threonyl-tRNA synthetase	mRNA	-0.703923	0	-0.575283	0	-0.0480815	0	0.144802	0.295189	0.195391	-0.566012	-1.04377	protein	Q55806	-0.259856
sll0080	argC	N-acetyl-gamma-glutamyl-phosphate reductase	mRNA	0.163504	0	-1.25866	-1	-0.0211387	0	-0.264827	-0.66336	-0.144046	-2.75803	-0.52075	protein	P54899	0.274913
sll0082	NA	hypothetical protein	mRNA	-0.00852585	0	0.646557	0	-0.173639	0	0.409015	0.148119	0.193788	0.443275	-0.466201	protein	Q55800	n.d.
sll0083	gmhA	phosphoheptose isomerase	mRNA	-0.441235	0	-0.896273	0	-0.4501	0	-0.958911	-1.24765	-0.352262	-2.75133	-1.22247	protein	Q55797	-1.00249
sll0084	hisB	putative phosphatase	mRNA	1.03879	0	0.00871717	0	0.184575	0	0.917079	0.340409	-0.289474	-2.32077	-1.33582	protein	Q55796	n.d.
sll0085	NA	unknown protein	mRNA	0.807736	0	-0.257603	0	-0.0749634	0	1.26538	0.0551657	0.0791734	-1.25064	-1.01185	protein	Q55795	0.466607
sll0086	NA	putative arsenical pump-driving ATPase	mRNA	-0.636855	0	-0.484353	0	-0.471312	0	1.33145	0.973238	0.173725	1.78448	-0.0603573	protein	Q55794	-0.381991
sll0088	NA	hypothetical protein	mRNA	2.43557	1	3.11969	1	0.144754	0	1.64121	1.43127	-0.0359487	2.45218	-0.697919	protein	Q55789	n.d.
sll0092	NA	putative transposase [ISY391c: 2997600 - 299898 9]	mRNA	-0.32462	0	-0.356726	0	-0.578431	0	-0.188401	-0.0555247	-0.086303	-0.584722	0.458797	protein	Q55893	n.d.
sll0094	hik37	two-component sensor histidine kinase	mRNA	-0.126164	0	0.696348	0	-0.214751	0	-0.314704	0.276595	0.05864	0.0818284	0.118198	protein	Q55885	n.d.
sll0095	NA	hypothetical protein	mRNA	0.756601	0	0.955046	0	-0.459014	0	1.1911	0.347481	-0.312506	0.911667	-0.339912	protein	Q55884	n.d.
sll0096	NA	hypothetical protein	mRNA	0.397854	0	-0.326784	0	0.524771	0	1.86914	0.809774	0.394371	-0.733113	0.185239	protein	Q55883	0.382915
sll0098	NA	hypothetical protein	mRNA	-0.00895793	0	0.612561	0	0.85809	0	-0.205731	1.07922	0.26896	0.823142	-0.193593	protein	Q55880	0.28484
sll0099	cbiE, cbiT, cobL	precorrin-6y C5, 15-methyltransferase (decarbox ylating)	mRNA	1.25917	1	0.598036	0	0.355851	0	0.995633	0.432432	0.344148	0.114166	-0.235523	protein	Q55879	0.270713
sll0100	ama	N-acyl-L-amino acid amidohydrolase	mRNA	0.334156	0	0.781617	0	0.166912	0	0.422962	1.44526	0.468571	0.182534	-0.402235	protein	P54984	-0.0466614
sll0101	NA	unknown protein	mRNA	-1.32974	-1	-0.795791	0	0.102532	0	0.16249	0.385495	-0.335059	-0.584963	1.30666	protein	Q55878	n.d.
sll0102	NA	hypothetical protein	mRNA	0.23863	0	-0.404525	0	-0.577871	0	0.204602	-0.39653	-0.0739962	-1.01359	-0.786003	protein	Q55875	-0.251642
sll0103	NA	hypothetical protein	mRNA	-0.00160855	0	-0.61461	0	-0.23586	0	0.337672	-0.330647	0.0357486	0.373068	0.173938	protein	Q55874	-0.162022
sll0107	eda	KHG/KDPG aldolase	mRNA	0.319721	0	0.715956	0	0.146577	0	0.04829	0.48316	0.194858	0.672699	-0.0685241	protein	Q55872	n.d.
sll0108	amt1	ammonium/methylammonium permease	mRNA	-0.412734	0	-2.03375	-1	0.0737327	0	-0.922753	-0.517814	0.207897	-1.59916	-0.101768	protein	P54147	-0.0135222
sll0109	aroH	chorismate mutase	mRNA	-1.23496	-1	-0.485855	0	0.0654637	0	-0.675635	-0.368947	0.0512392	-1.47242	-0.278567	protein	Q55869	n.d.
sll0135	NA	putative 5'-methylthioadenosine phosphorylase	mRNA	0.456042	0	0.321914	0	0.281275	0	1.23647	0.822061	0.298318	0.292869	-0.685274	protein	P74469	0.187466
sll0136	pepP	aminopeptidase P	mRNA	1.29511	1	0.876428	0	0.513405	0	0.941952	0.655871	0.340845	0.355312	-0.846495	protein	P74468	0.2002
sll0140	NA	unknown protein	mRNA	0.348808	0	0.291571	0	-0.298593	0	n.d.	n.d.	n.d.	n.d.	n.d.	protein	n.a.	n.d.
sll0141	NA	hypothetical protein	mRNA	0.144635	0	-0.0745767	0	0.131627	0	1.20292	1.8517	0.878869	0.819609	0.708358	protein	P74462	0.993665
sll0142	NA	probable cation efflux system protein	mRNA	0.280438	0	-0.232246	0	-0.0884265	0	0.948946	0.566775	0.552023	0.702168	0.567524	protein	P74461	n.d.
sll0144	pyrH	uridine monophosphate kinase	mRNA	-0.182305	0	-0.497727	0	-0.138848	0	0.287659	0.117407	0.0673368	-1.9226	-1.03886	protein	P74457	-0.0888571
sll0145	frr, rrf	ribosome releasing factor	mRNA	-0.411495	0	-1.11735	-1	-0.202247	0	-0.170223	-0.496841	-0.2315	-1.7427	-0.583292	protein	P74456	0.0961957
sll0146	natC	Integral membrane protein of the ABC-type, Nat permease for neutral amino acids	mRNA	0.276123	0	-1.17063	0	0.059015	0	0.280191	-0.225233	0.126579	-1.66089	-0.608718	protein	P74455	n.d.
sll0147	NA	hypothetical protein	mRNA	0.370066	0	-0.908633	0	-0.0138193	0	0.397208	0.0302653	0.134114	-0.916161	-0.975837	protein	P74454	-0.241047
sll0148	NA	hypothetical protein	mRNA	1.50242	1	1.16509	1	0.783465	0	1.83522	0.713267	0.484593	-0.00891479	0.193844	protein	P74453	0.106943
sll0149	NA	hypothetical protein	mRNA	0.998113	1	1.06394	1	1.07756	0	0.544192	0.215887	0.16	-0.758541	-0.390011	protein	P74452	1.24055
sll0154	NA	hypothetical protein	mRNA	-0.100273	0	-0.331102	0	-0.309555	0	1.12943	0.50754	0.0741196	-1.01198	-0.292209	protein	Q55575	n.d.
sll0156	NA	unknown protein	mRNA	0.670018	0	0.718551	0	-0.522441	0	0.310458	0.700396	-0.127638	0.944971	-0.683962	protein	Q55572	n.d.
sll0157	NA	hypothetical protein	mRNA	1.24036	1	1.8986	1	0.194159	0	1.46603	2.38569	0.62387	3.86786	1.363	protein	Q55571	0.364318
sll0158	glgB	1, 4-alpha-glucan branching enzyme	mRNA	0.0819915	0	-0.471497	0	0.10847	0	0.0198537	-0.0797192	0.388151	-1.15708	-0.751116	protein	P52981	0.178273
sll0160	NA	hypothetical protein	mRNA	0.272265	0	-1.07564	-1	-0.227227	0	0.685008	0.0604168	0.155367	-1.84966	-1.0863	protein	Q55570	n.d.
sll0161	NA	putative transposase [ISY523p: 2328180 - 232905 0]	mRNA	4.4395	1	2.50538	1	0.551711	0	n.d.	n.d.	n.d.	1.1361	-0.625077	protein	Q55567	n.d.
sll0162	NA	hypothetical protein	mRNA	-0.901426	-1	-1.01087	-1	0.0621948	0	-0.179009	0.0115461	-0.145619	-1.1083	-0.409457	protein	Q55564	-0.929106
sll0163	NA	WD-repeat protein	mRNA	0.72849	0	0.710843	0	-0.16533	0	0.9082	-0.0356247	0.300662	-0.413482	-0.436277	protein	Q55563	-0.13021
sll0166	cobA/hemD	a fusion protein between uroporphyrinogen-III C -methyltransferase (CobA/CorA) and uroporphyrinogen-III s ynthase (HemD)	mRNA	0.994618	0	-0.0437075	0	-0.128546	0	0.430661	0.39607	0.151304	0.47923	-0.108385	protein	Q55562	0.372341
sll0167	NA	unknown protein	mRNA	0.419085	0	0.563063	0	0.141576	0	0.472038	0.227604	0.109342	-0.231868	-0.260932	protein	Q55561	-0.661239
sll0168	NA	hypothetical protein	mRNA	0.538616	0	0.222357	0	-0.0980406	0	1.01945	0.762429	0.235807	0.59967	-0.0414895	protein	Q55560	n.d.
sll0169	NA	cell division protein Ftn2 homolog	mRNA	1.93312	1	2.09658	1	0.202636	0	0.444153	1.20786	0.792321	1.93185	0.01962	protein	Q55559	-0.0358651
sll0170	dnaK2	DnaK protein 2, heat shock protein 70, molecula r chaperone	mRNA	2.47902	1	3.12125	1	0.0245236	0	2.3159	3.11513	0.611735	2.32685	-0.0109709	protein	P22358	-0.15432
sll0171	gcvT	probable aminomethyltransferase	mRNA	1.27574	1	1.43737	1	0.73139	0	1.27635	0.465324	0.25228	0.165084	0.0159076	protein	P54261	0.400911
sll0172	NA	periplasmic protein, function unknown	mRNA	-0.614717	0	-0.688744	0	-0.29359	0	-0.78373	-1.04641	0.0370648	-1.25461	0.0867984	protein	Q55558	-0.388091
sll0173	vgb	virginiamycin B hydrolase, periplasmic protein	mRNA	0.246527	0	0.00891642	0	-0.533727	0	-0.0733332	-0.114952	0.0651556	-0.466919	0.116003	protein	Q55557	-0.590963
sll0174	NA	hypothetical protein	mRNA	0.935114	0	0.703968	0	-0.431035	0	0.17014	-0.132284	-0.0041291	0.325584	-0.0916418	protein	Q55556	n.d.
sll0175	NA	hypothetical protein	mRNA	0.632726	0	0.222551	0	0.3674	0	1.44792	0.51441	0.278579	-0.204948	-0.096289	protein	Q55555	0.399359
sll0176	NA	hypothetical protein	mRNA	-0.0752427	0	-0.0772357	0	0.234197	0	0.92523	0.189797	0.0881454	-2.36468	-0.399242	protein	Q55554	n.d.
sll0177	NA	hypothetical protein	mRNA	1.31851	1	0.914542	1	0.678682	0	1.83849	0.807796	0.459872	-0.947302	-0.419222	protein	Q55553	n.d.
sll0178	NA	hypothetical protein	mRNA	-0.179815	0	-0.338696	0	-0.267675	0	-1.16882	-0.325926	0.266061	-0.910645	-0.154429	protein	Q55359	n.d.
sll0179	gltX	glutamyl-tRNA synthetase	mRNA	0.012001	0	-0.191976	0	0.394761	0	0.465846	0.372226	0.224746	-0.881475	-0.702084	protein	Q55778	0.914722
sll0180	NA	hypothetical protein	mRNA	-0.565645	0	-1.29152	-1	-0.694982	0	-1.06151	-1.75818	-0.535146	-3.26748	-1.64102	protein	Q55776	-0.274046
sll0181	NA	unknown protein	mRNA	-2.51897	-1	-1.66111	-1	-0.484073	0	-2.12683	-1.30379	-0.192932	-1.49159	-0.270814	protein	Q55775	n.d.
sll0182	NA	ABC transporter ATP-binding protein	mRNA	-0.226356	0	-0.993333	0	-0.736292	0	-0.512149	-0.910856	-0.289196	-3.03069	-1.21967	protein	Q55774	-0.193549
sll0183	NA	hypothetical protein	mRNA	0.0401012	0	-0.7031	0	-0.0904417	0	0.269209	0.0634055	0.139895	-2.3097	-1.06217	protein	Q55773	n.d.
sll0184	sigC	group2 RNA polymerase sigma factor SigC	mRNA	0.497856	0	0.34075	0	-0.0437181	0	1.27376	1.00647	0.281358	-0.269249	-0.259088	protein	Q59996	-0.568766
sll0185	NA	hypothetical protein	mRNA	-1.09372	0	2.60733	1	0.280825	0	-0.0882016	2.79474	0.941078	1.55705	1.3203	protein	Q55770	0.445638
sll0188	NA	unknown protein	mRNA	-0.735193	0	-0.26021	0	-0.0937675	0	-0.101188	0.00100968	0.117615	-1.52445	-0.0463553	protein	Q55762	0.57574
sll0189	NA	hypothetical protein	mRNA	1.66893	1	0.356912	0	0.189572	0	1.14382	0.611833	0.196134	-1.33715	-0.496044	protein	Q55761	n.d.
sll0191	NA	unknown protein	mRNA	-1.40042	-1	-0.874306	0	-0.376857	0	-2.05781	-1.1492	-0.105084	-2.0177	0.374971	protein	P22039	n.d.
sll0192	NA	hypothetical protein	mRNA	-0.0593176	0	-0.581987	0	-0.291771	0	1.17424	0.212661	0.272425	-2.30191	-0.745427	protein	Q55704	n.d.
sll0194	ycf43	putative sec-independent protein translocase	mRNA	-0.725513	0	-0.644725	0	-0.101122	0	-0.637063	0.135189	0.0224518	-0.496525	-0.000760142	protein	P54086	n.d.
sll0195	NA	probable ATP-dependent protease	mRNA	-0.189017	0	-0.455938	0	0.219965	0	0.179192	0.49815	0.38734	-0.0530937	0.0931396	protein	Q55701	0.438782
sll0198	NA	hypothetical protein	mRNA	-0.321801	0	-0.000748452	0	0.0666903	0	0.248948	0.381527	0.339299	0.518359	0.0412542	protein	Q55699	n.d.
sll0199	petE	plastocyanin	mRNA	-0.204665	0	0.531656	0	0.648146	0	-0.414099	1.64815	0.898244	0.637434	-0.570369	protein	P21697	0.0965245
sll0202	gidA	glucose inhibited division protein	mRNA	-0.153287	0	-0.316312	0	0.266066	0	-0.472386	-0.162202	0.349349	-0.0373847	-0.508141	protein	Q55694	-0.0880933
sll0204	gidA	glucose inhibited division protein	mRNA	-0.479826	0	-0.166573	0	0.244343	0	0.450226	0.310538	0.340571	-0.782405	-0.816187	protein	Q55692	-0.239064
sll0205	NA	hypothetical protein	mRNA	-2.12125	-1	-1.24993	-1	0.104085	0	-2.07149	-1.16359	-0.103809	-1.29005	0.320009	protein	Q55691	n.d.
sll0207	rfbA	glucose-1-phosphate thymidylyltransferase	mRNA	-0.899589	0	-0.676463	0	0.237361	0	-0.171622	-0.265447	-0.160563	-2.54834	0.112069	protein	Q55689	0.546991
sll0208	NA	hypothetical protein	mRNA	-0.840377	0	0.899608	0	0.748987	0	-0.178416	1.31027	0.902226	0.191463	-0.356706	protein	Q55688	-0.144177
sll0209	NA	hypothetical protein	mRNA	-0.000112491	0	-0.392063	0	-0.341687	0	-0.147783	-0.206494	0.187629	-1.62632	-0.61339	protein	Q55687	0.190047
sll0210	uppP	bacitracin resistance protein	mRNA	0.146047	0	0.614268	0	0.0645053	0	0.530957	0.35357	-0.0194664	-0.514141	-0.393692	protein	Q55684	n.d.
sll0216	NA	hypothetical protein	mRNA	1.26677	1	0.269568	0	-0.259755	0	1.4714	0.202722	-0.0483812	0.671604	1.1088	protein	P72724	0.0998606
sll0217	NA	flavoprotein	mRNA	1.01066	1	0.845651	0	0.570972	0	-0.0902568	-0.0602709	0.542413	0.0470942	0.478996	protein	P72723	n.d.
sll0218	NA	hypothetical protein	mRNA	1.46602	1	1.67611	1	0.135072	0	1.63058	1.11152	0.0544462	0.522066	0.96469	protein	P72722	n.d.
sll0219	NA	flavoprotein	mRNA	0.979271	1	1.08882	1	0.193047	0	1.4778	1.05386	0.081516	0.166301	0.389804	protein	P72721	n.d.
sll0220	glmS	L-glutamine:D-fructose-6-P amidotransferase	mRNA	-0.511132	0	-0.906141	-1	-0.295419	0	0.529847	0.23636	0.381963	-1.70091	-0.203399	protein	P72720	-0.236212
sll0221	bcp	bacterioferritin comigratory protein	mRNA	0.184416	0	-0.817459	0	-0.101636	0	0.749504	0.283548	0.434075	-1.73974	-0.397045	protein	n.a.	-0.122696
sll0222	phoA	putative purple acid phosphatase	mRNA	1.12181	1	0.228794	0	-0.0145404	0	0.874504	0.165174	0.0266999	-1.42516	-0.817028	protein	P72715	-0.380629
sll0223	ndhB	NADH dehydrogenase subunit 2	mRNA	-0.0547079	0	-1.25345	-1	0.0888798	0	0.166458	-0.288246	0.384908	-1.70552	-0.260278	protein	P72714	n.d.
sll0224	NA	amino-acid ABC transporter binding protein	mRNA	-0.270568	0	-1.90906	-1	-0.195494	0	-0.64192	-0.364319	0.0427225	-3.81608	-0.942792	protein	P72707	0.822799
sll0225	NA	unknown protein	mRNA	0.371621	0	-1.3184	-1	0.150853	0	1.65156	0.750421	-0.0534334	-2.89331	-1.13214	protein	P72706	n.d.
sll0226	ycf4	photosystem I assembly related protein	mRNA	-0.473525	0	0.384553	0	-0.140442	0	-0.575111	0.179723	-0.439918	-0.0198316	-0.67938	protein	P72705	-0.0457852
sll0227	ppiB	peptidyl-prolyl cis-trans isomerase B, periplas mic protein	mRNA	0.242264	0	0.488292	0	0.0508645	0	-0.264037	0.461221	0.251869	0.637643	-0.102319	protein	P72704	0.0791703
sll0228	speB1	arginase	mRNA	0.379634	0	0.0157782	0	-0.25721	0	1.08116	0.683996	0.121099	0.797311	-0.349543	protein	P72703	-0.382882
sll0230	NA	hypothetical protein	mRNA	-0.469441	0	-1.12135	0	-0.425619	0	-0.609168	-0.82442	-0.110562	-2.79905	-1.02555	protein	P72699	-0.100805
sll0236	NA	unknown protein	mRNA	-0.802962	0	-1.46585	-1	-0.540983	0	-0.844971	-1.01457	-0.052936	-2.00449	-0.596307	protein	P73902	-0.302002
sll0237	NA	unknown protein	mRNA	0.208772	0	-1.38874	-1	-0.302879	0	1.02672	-0.690237	0.127291	-1.10144	-1.00203	protein	P73900	n.d.
sll0238	NA	unknown protein	mRNA	1.46132	1	1.04515	1	0.359101	0	0.572545	1.00157	-0.263857	-0.39828	-0.427217	protein	P73899	n.d.
sll0240	NA	ABC transporter ATP-binding protein	mRNA	1.52968	1	1.43847	1	-0.0857419	0	1.57462	1.23723	0.207467	0.124046	-1.02596	protein	P73898	n.d.
sll0241	NA	unknown protein	mRNA	0.602883	0	0.0719014	0	0.187366	0	-0.814594	-0.680042	-0.614381	-0.161913	-1.11422	protein	P73897	n.d.
sll0242	NA	unknown protein	mRNA	0.87651	0	0.366669	0	0.126038	0	-0.742884	-0.536981	0.0912572	-0.533083	-0.31851	protein	P73896	n.d.
sll0243	NA	unknown protein	mRNA	0.147245	0	-0.405048	0	0.0775542	0	-0.850414	-0.118374	-0.274659	-1.42612	-0.265309	protein	P73895	n.d.
sll0244	galE	UDP-glucose 4-epimerase	mRNA	0.176206	0	-0.0923202	0	0.12402	0	0.632335	0.556325	0.271844	-0.915295	-0.0827979	protein	P73887	0.433289
sll0245	NA	probable GTP binding protein	mRNA	-0.000563835	0	-0.0816563	0	0.171928	0	0.572316	0.383681	0.562589	-1.45789	-0.733477	protein	P73886	0.335381
sll0247	isiA	iron-stress chlorophyll-binding protein, homolo gous to psbC (CP43)	mRNA	1.993	1	6.33349	1	2.37363	1	-0.680379	-1.23722	0.00408296	5.46263	0.910853	protein	Q55274	n.d.
sll0248	isiB	flavodoxin	mRNA	0.889298	0	4.27275	1	1.15203	1	-0.395738	-0.505324	0.0242017	5.10871	0.879261	protein	P27319	2.14958
sll0249	NA	hypothetical protein	mRNA	1.02877	1	4.3632	1	1.00772	1	-0.629922	-0.707606	0.0554819	4.99248	1.12585	protein	P73883	n.d.
sll0250	dfp	pantothenate metabolism flavoprotein	mRNA	1.0639	1	0.670571	0	0.281845	0	1.33122	0.509967	0.152443	-0.337365	-0.152149	protein	P73881	n.d.
sll0252	NA	unknown protein	mRNA	-0.255369	0	0.410144	0	0.0872385	0	0.456371	0.219422	0.545957	-1.99404	-0.246629	protein	P73876	n.d.
sll0253	NA	hypothetical protein	mRNA	0.197029	0	-0.538707	0	-0.779874	0	-0.821044	-1.86565	-0.810953	-1.56089	-2.6376	protein	P73873	n.d.
sll0254	NA	probable phytoene dehydrogenase Rieske iron-sul fur component	mRNA	0.454639	0	-0.408486	0	-0.0176725	0	0.836891	0.23182	0.180159	-2.21872	-1.25494	protein	P73872	-0.38572
sll0257	NA	hypothetical protein	mRNA	0.0564433	0	-0.106581	0	0.354106	0	1.40221	1.563	0.191039	0.462548	0.381261	protein	P74415	1.44767
sll0258	psbV	cytochrome c550	mRNA	-1.84873	-1	-2.86153	-1	-0.361876	0	-1.79358	-1.64407	-0.16208	-3.47831	-0.718795	protein	Q55013	-0.303431
sll0260	NA	hypothetical protein	mRNA	0.50612	0	0.675124	0	-0.249445	0	0.117323	0.480882	-0.142734	-0.912391	-1.53909	protein	P74409	-0.715279
sll0261	NA	hypothetical protein	mRNA	0.236867	0	0.364314	0	0.092773	0	0.177506	-0.129831	-0.259897	-0.32876	0.12824	protein	P74405	n.d.
sll0262	desD	acyl-lipid desaturase (delta 6)	mRNA	-2.79593	-1	-3.06544	-1	-0.465894	0	-0.853245	-0.885989	-0.182486	-5.03832	-1.02892	protein	Q08871	0.558119
sll0263	NA	unknown protein	mRNA	-0.151974	0	-1.72032	-1	-0.305381	0	-0.0499847	-0.813074	0.0462489	-2.33961	-1.02882	protein	P74404	n.d.
sll0264	NA	probable dioxygenase Rieske iron-sulfur compone nt	mRNA	0.89635	0	-0.0460158	0	-1.16015	0	0.635202	-0.110713	-0.26951	0.0912482	-0.686811	protein	P74403	n.d.
sll0265	NA	unknown protein	mRNA	0.600168	0	-0.747047	0	-0.725321	0	0.723831	-0.0687997	-0.11721	-0.924619	-1.24174	protein	P74402	n.d.
sll0266	NA	unknown protein	mRNA	0.405688	0	-0.220079	0	-0.571227	0	-0.0726442	-1.16917	-0.320462	-2.96343	-0.645571	protein	P74401	n.d.
sll0267	NA	unknown protein	mRNA	-0.0876865	0	-0.35281	0	-0.468427	0	0.564737	0.111358	0.178177	-0.956094	-0.867912	protein	P74400	n.d.
sll0268	NA	hypothetical protein	mRNA	0.0197371	0	-0.243635	0	0.194127	0	-0.249713	-0.562483	-0.274297	-1.57903	-0.978659	protein	P74399	n.d.
sll0269	NA	hypothetical protein	mRNA	1.17318	0	0.389657	0	0.0462078	0	0.957501	-0.0381436	-0.140852	-0.643633	-0.574479	protein	P74398	n.d.
sll0270	priA	primosomal protein N'	mRNA	2.12767	1	0.931521	1	0.42276	0	0.795116	0.0361735	0.0621577	-0.388646	-0.707363	protein	P74397	n.d.
sll0271	nusB	N utilization substance protein B homolog	mRNA	-0.67042	0	-1.3462	-1	0.171422	0	-0.273345	-0.442493	0.0650077	-0.599685	0.0324414	protein	P74395	-0.0397334
sll0272	NA	hypothetical protein	mRNA	-1.0404	-1	-1.73386	-1	0.439338	0	-0.0915918	-0.687432	0.777762	-2.40746	0.204237	protein	P74394	-0.229129
sll0273	nhaS2	Na+/H+ antiporter	mRNA	-0.313098	0	-1.15768	-1	0.655395	0	0.508252	-0.256381	0.553283	-2.03118	0.0869293	protein	P74393	1.08868
sll0274	NA	hypothetical protein	mRNA	0.419921	0	0.126672	0	0.108718	0	1.06407	0.91255	0.385491	0.230834	-0.259104	protein	P74392	-0.0298119
sll0280	NA	unknown protein	mRNA	0.64469	0	0.698219	0	-0.207877	0	0.487931	0.701081	0.410664	-0.791387	-0.656622	protein	Q55917	n.d.
sll0281	NA	unknown protein	mRNA	-0.205165	0	-0.242083	0	-0.486657	0	0.900578	0.344655	0.210278	-1.98887	-0.676234	protein	Q55916	n.d.
sll0282	NA	unknown protein	mRNA	0.731231	0	0.0601277	0	-0.102324	0	0.902313	0.907676	0.0539419	-1.16979	-0.595212	protein	Q55915	n.d.
sll0283	NA	hypothetical protein	mRNA	-1.7502	-1	-1.49731	-1	-0.0139376	0	-2.38585	-2.02816	-0.527234	-3.53952	-0.665934	protein	Q55913	-0.240907
sll0284	NA	hypothetical protein	mRNA	0.958371	1	1.63358	1	0.420684	0	0.847174	1.29378	0.568683	1.56274	0.0657085	protein	Q55912	n.d.
sll0286	ycf52	hypothetical protein YCF52	mRNA	0.728979	0	0.599098	0	0.0814798	0	1.25169	0.95504	0.138106	0.950193	-0.500113	protein	Q55911	-0.0253469
sll0288	minC	septum site-determining protein MinC	mRNA	0.486944	0	0.939479	1	0.812961	0	0.632933	0.563442	0.297391	-1.30451	-0.301853	protein	Q55901	-0.0505243
sll0289	minD	septum site-determining protein MinD	mRNA	-0.249871	0	-0.40328	0	-0.323789	0	0.192658	0.101475	0.0210624	-2.44983	-1.18719	protein	Q55900	-0.164779
sll0290	ppk	polyphosphate kinase	mRNA	-0.0747285	0	0.384631	0	0.332732	0	1.25195	0.157115	0.271649	-1.17836	0.571608	protein	Q55898	-0.213032
sll0293	NA	unknown protein	mRNA	-0.996312	-1	-0.0994574	0	0.050173	0	-0.839456	-0.0468476	-0.147727	-1.64365	-0.0475959	protein	Q55547	0.370805
sll0294	NA	hypothetical protein	mRNA	0.152587	0	0.287929	0	0.177309	0	0.370789	0.133892	0.0259935	-1.6675	-0.573918	protein	Q55546	n.d.
sll0295	NA	hypothetical protein	mRNA	-0.0194353	0	0.164303	0	-0.724186	0	0.135001	-0.730967	-0.494672	-1.06289	-0.649397	protein	Q55543	n.d.
sll0296	NA	hypothetical protein	mRNA	-0.444911	0	1.07745	1	-0.211172	0	0.236786	1.21972	0.335974	0.146484	-0.0957733	protein	Q55539	n.d.
sll0297	NA	hypothetical protein	mRNA	0.690853	0	1.07804	1	-0.514604	0	0.874638	1.3646	0.0692687	0.786867	0.0729047	protein	Q55538	n.d.
sll0298	NA	hypothetical protein	mRNA	0.44376	0	0.284892	0	-0.322785	0	0.765788	0.437119	-0.433973	-0.0477122	-0.384783	protein	Q55537	n.d.
sll0300	ribC	riboflavin synthase alpha chain	mRNA	1.07996	0	1.00511	0	-0.275352	0	0.56558	0.419117	0.138937	1.51147	-0.452899	protein	Q55532	n.d.
sll0301	NA	hypothetical protein	mRNA	-0.868727	0	-0.423606	0	1.06481	1	-0.742556	-0.247459	0.833311	-0.478733	0.821951	protein	Q55531	0.530662
sll0306	sigB	RNA polymerase group 2 sigma factor	mRNA	3.20227	1	4.26304	1	-0.181753	0	2.57294	3.14289	0.263753	3.32116	-0.279582	protein	n.a.	n.d.
sll0309	NA	unknown protein	mRNA	-0.446904	0	-0.425398	0	0.28761	0	0.0679638	-0.0434589	0.0561644	-1.96606	0.628031	protein	Q55656	0.87789
sll0310	NA	hypothetical protein	mRNA	0.36693	0	-0.0701796	0	-0.163073	0	1.14588	-0.103588	0.141448	0.649747	0.103767	protein	Q55655	n.d.
sll0312	NA	probable oligopeptides ABC transporter permease protein	mRNA	-0.285431	0	0.136872	0	0.272025	0	2.24357	0.606548	0.410362	-1.08599	-0.459781	protein	Q55652	n.d.
sll0314	NA	periplasmic protein, function unknown	mRNA	1.24289	1	0.562574	0	0.161118	0	1.1134	0.745942	0.258707	-0.334763	-0.181361	protein	Q55648	-0.160876
sll0315	NA	putative transposase [ISY203i: 2443391 - 244392 4, join 2444874 - 2445513]	mRNA	-0.374635	0	-0.0922953	0	-0.340355	0	n.d.	n.d.	n.d.	-0.282926	0.375564	protein	Q55646	n.d.
sll0317	NA	putative transposase [ISY203i: 2443391 - 244392 4, join 2444874 - 2445513]	mRNA	-1.81834	-1	-1.32974	-1	-0.0528535	0	n.d.	n.d.	n.d.	0.289811	1.37887	protein	Q55644	n.d.
sll0318	NA	hypothetical protein	mRNA	-0.952907	-1	-0.896782	0	0.388907	0	0.304911	0.0339509	0.440376	-1.92605	-0.386023	protein	Q57473	0.29394
sll0319	NA	periplasmic protein, function unknown	mRNA	-1.36933	-1	-1.07465	-1	0.225414	0	-0.961758	-0.893915	0.40789	-2.29059	-0.00313403	protein	P74789	0.910358
sll0320	rnd	probable ribonuclease D	mRNA	-0.679614	0	-0.828718	0	0.115257	0	-0.304515	-0.3982	0.389445	-1.97545	-0.0622708	protein	Q55641	0.383935
sll0321	NA	unknown protein	mRNA	1.06289	0	0.750836	0	-0.0304349	0	1.14954	0.365507	0.453661	0.425037	-0.21616	protein	Q55639	n.d.
sll0322	hypF	putative hydrogenase expression/formation prote in HypF	mRNA	-0.309231	0	-0.83231	0	-0.480882	0	-0.347353	-0.698073	-0.111346	-2.06765	-0.978911	protein	Q55638	n.d.
sll0325	NA	hypothetical protein	mRNA	-0.484945	0	-0.31841	0	-0.107094	0	0.824649	0.57514	0.0804703	-1.29586	-0.365544	protein	Q55634	0.732256
sll0327	NA	unknown protein	mRNA	-1.01667	-1	-1.4093	-1	-1.66624	-1	-0.383779	-0.877923	-0.28628	-2.59713	-1.98793	protein	Q55600	n.d.
sll0328	NA	unknown protein	mRNA	0.410155	0	-0.121478	0	-0.26514	0	-0.59175	-0.960154	-0.0732354	-2.34899	-1.99755	protein	Q55599	n.d.
sll0329	gnd	6-phosphogluconate dehydrogenase	mRNA	-0.508093	0	-1.93492	-1	0.822512	0	-1.81978	-2.02693	0.160829	-2.0407	1.03001	protein	P52208	0.252612
sll0330	fabG	sepiapterine reductase	mRNA	-0.229887	0	-0.38484	0	1.37044	1	-0.285504	-0.493149	-0.964995	0.415174	2.02128	protein	Q55596	n.d.
sll0335	NA	hypothetical protein	mRNA	-0.495029	0	-0.35595	0	0.328212	0	0.550034	0.517978	0.541978	0.444384	0.26668	protein	Q55587	0.22599
sll0336	accD, ycf11, zfpA	acetyl-CoA carboxylase beta subunit	mRNA	-0.43372	0	0.304178	0	0.18735	0	-0.309647	0.503626	0.192796	0.315713	-0.533505	protein	Q57417	-0.631259
sll0337	phoR, hik7	phosphate sensor, two-component sensor histidin e kinase	mRNA	1.34865	1	0.879414	0	-0.0121804	0	1.4628	0.475672	0.265242	0.1146	-0.517927	protein	Q55586	-0.156489
sll0350	NA	hypothetical protein	mRNA	0.61816	0	0.805787	0	0.587325	0	0.144065	0.606501	0.469392	-1.19431	-0.609751	protein	Q55580	-0.250854
sll0354	NA	hypothetical protein	mRNA	-1.1723	-1	-1.11085	-1	0.306169	0	0.812692	0.591836	0.550261	-1.20118	0.136014	protein	P74437	n.d.
sll0355	NA	hypothetical protein	mRNA	0.18628	0	0.565017	0	-0.18692	0	2.41784	1.48922	0.0650338	1.28635	-0.100843	protein	P74436	n.d.
sll0356	trpF	N-(5'-phosphoribosyl)anthranilate isomerase	mRNA	0.942186	1	0.949275	1	0.075771	0	1.35753	0.684626	0.486555	0.758378	-0.241712	protein	P74435	n.d.
sll0359	NA	hypothetical protein	mRNA	-1.35544	0	-0.929297	0	0.00688472	0	-1.77531	-0.419252	-0.677693	0.187673	-0.996091	protein	P74426	-0.355038
sll0360	NA	hypothetical protein	mRNA	1.16694	0	0.763831	0	0.232394	0	1.49629	1.19153	-0.0839183	1.04223	-1.29009	protein	P74425	n.d.
sll0361	NA	hypothetical protein	mRNA	0.764141	0	0.398642	0	-0.120463	0	1.39018	1.06065	-0.0971053	0.23023	-0.958772	protein	P74424	1.36842
sll0362	alaS	alanyl-tRNA synthetase	mRNA	-0.925888	-1	-1.13877	-1	-0.209371	0	0.768722	0.196517	0.0213306	-0.368309	-1.08194	protein	P74423	-0.235132
sll0364	NA	hypothetical protein	mRNA	0.594183	0	0.216107	0	-0.220295	0	0.310909	0.34551	0.0557775	-0.847909	-0.609427	protein	P74420	n.d.
sll0368	pyrR	uracil phosphoribosyltransferase	mRNA	-0.391234	0	-0.47236	0	-0.0123149	0	-0.493653	-0.452918	-0.0266044	-1.99436	-0.136661	protein	Q55758	0.381357
sll0369	NA	unknown protein	mRNA	-0.115525	0	-0.361844	0	0.438246	0	-0.380674	-0.159623	0.213717	-2.75464	-0.162772	protein	Q55757	n.d.
sll0370	pyrA	carbamoyl-phosphate synthase, pyrimidine-specif ic, large chain	mRNA	-0.769639	0	-1.03986	-1	0.606918	0	0.00380823	-0.535819	0.0396647	-2.93994	-0.428101	protein	Q55756	0.276455
sll0371	NA	unknown protein	mRNA	-1.80262	-1	-1.57299	-1	0.734144	0	0.020262	-0.0251175	0.0422903	-2.97701	0.287056	protein	Q55755	n.d.
sll0372	NA	hypothetical protein	mRNA	-0.585814	0	-1.78093	-1	0.0667145	0	-0.56823	-1.09499	-0.110386	-2.20241	-0.0313538	protein	Q55754	n.d.
sll0373	proA	gamma-glutamyl phosphate reductase	mRNA	-0.308152	0	-1.70635	-1	-0.00779129	0	-0.00945918	-0.38045	0.200774	-2.14501	-0.322288	protein	P54902	0.196807
sll0374	urtE	urea transport system ATP-binding protein	mRNA	-0.152439	0	-0.581695	0	-0.00557182	0	0.0881963	0.813999	0.019427	-2.4171	-0.878852	protein	Q55753	-0.0167928
sll0375	NA	unknown protein	mRNA	-0.35258	0	-0.871517	0	0.0811653	0	n.d.	n.d.	n.d.	n.d.	n.d.	protein	n.a.	n.d.
sll0376	NA	unknown protein	mRNA	-0.103773	0	0.723573	0	0.615331	0	0.18622	0.814066	-0.194837	-0.962817	-0.479331	protein	Q55751	-0.138634
sll0377	mfd	transcription-repair coupling factor	mRNA	0.539579	0	-0.218086	0	-0.00662012	0	0.865316	0.630126	0.439479	0.242558	0.0579162	protein	Q55750	-0.39837
sll0378	cobA	uroporphyrin-III C-methyltransferase	mRNA	1.2028	1	0.735038	0	0.138519	0	1.28837	1.04885	0.614301	1.4977	-0.818208	protein	Q55749	n.d.
sll0379	lpxA	acyl-[acyl-carrier-protein]--UDP-N-acetylglucos amine o-acyltransferase	mRNA	-0.415788	0	-1.07406	-1	-0.108139	0	-0.267783	-0.685782	-0.354405	-3.2917	-0.672404	protein	Q55746	-0.114412
sll0380	rfbW	probable glycosyltransferase	mRNA	0.0569365	0	-1.1964	-1	-0.0221838	0	0.64905	0.0546117	-0.110604	-3.15148	-0.588997	protein	n.a.	-0.344347
sll0381	NA	hypothetical protein	mRNA	0.610955	0	0.731878	0	0.470119	0	0.983137	-0.160244	0.0932038	-0.446131	1.3356	protein	Q55744	0.155913
sll0382	NA	hypothetical protein	mRNA	0.993559	1	0.346025	0	0.248444	0	0.609612	0.178303	0.152553	-0.52925	0.999369	protein	Q55743	n.d.
sll0383	cbiM	cobalamin biosynthesis protein M	mRNA	1.69676	1	0.998111	1	0.306219	0	2.24484	0.288005	0.138598	-0.566313	1.0402	protein	Q55742	n.d.
sll0384	NA	unknown protein	mRNA	2.45576	1	1.04466	1	0.198503	0	1.69782	0.0354491	0.175076	-0.0983797	1.19019	protein	Q55741	n.d.
sll0385	NA	ATP-binding protein of ABC transporter	mRNA	2.16653	1	0.604668	0	-0.0679705	0	1.85571	1.17209	0.159098	-0.510297	0.565282	protein	Q55740	n.d.
sll0394	NA	unknown protein	mRNA	-0.0962249	0	-0.536483	0	-0.149811	0	-0.0912443	-0.191341	-0.210393	-1.60839	-0.44443	protein	Q55735	-0.441292
sll0395	NA	phosphoglycerate mutase	mRNA	-0.66074	0	-1.24383	-1	-0.117593	0	0.228645	-0.178074	0.039662	-2.75469	-0.367557	protein	Q55734	-0.239361
sll0396	NA	two-component response regulator OmpR subfamily	mRNA	0.66607	0	0.259785	0	-0.100532	0	0.291381	0.31745	0.0311471	-0.31173	-0.266707	protein	Q55733	-0.0308836
sll0397	NA	hypothetical protein	mRNA	1.32436	1	0.413972	0	-0.274541	0	1.16958	0.593613	0.228427	-0.268491	-0.451394	protein	Q55732	n.d.
sll0398	dgt	deoxyguanosinetriphosphate triphosphohydrolase	mRNA	1.7588	1	0.835955	0	0.0411318	0	1.89103	0.647496	-0.113144	-0.40104	-0.411543	protein	Q55731	n.d.
sll0400	NA	hypothetical protein	mRNA	-0.545585	0	-0.346669	0	-0.167833	0	-0.410551	-0.448939	-0.23323	-0.564688	-0.52918	protein	Q55129	-0.153106
sll0401	gltA	citrate synthase	mRNA	-0.590783	0	-0.499024	0	0.0773931	0	0.0944286	0.136258	0.0379357	-0.780925	-0.420917	protein	Q59977	-0.268454
sll0402	aspC	aspartate aminotransferase	mRNA	0.492604	0	-0.511891	0	0.709948	0	0.95863	0.442701	0.394335	-0.628676	0.0624688	protein	Q55128	0.543424
sll0403	NA	unknown protein	mRNA	-1.05633	-1	-0.353434	0	-0.222781	0	-0.0863564	#NUM!	-0.382351	-0.584518	0.480596	protein	Q55126	n.d.
sll0404	glcD	glycolate oxidase subunit GlcD	mRNA	-0.422258	0	-1.17296	-1	-0.259534	0	0.102618	-1.36044	0.0900845	-2.08636	-0.468377	protein	Q55124	-0.0903636
sll0405	NA	unknown protein	mRNA	-1.27193	-1	-0.459676	0	0.398596	0	0.439701	-0.16965	-0.267078	-0.958714	0.403356	protein	Q55123	n.d.
sll0406	NA	unknown protein	mRNA	0.143814	0	-0.212436	0	-0.0627443	0	1.84229	0.908492	0.0979504	-0.557794	0.218248	protein	Q55122	n.d.
sll0408	NA	peptidyl-prolyl cis-trans isomerase	mRNA	-0.533543	0	-0.731404	0	0.130974	0	-0.524678	-0.379172	-0.290978	-0.647936	0.0637512	protein	Q55118	-0.333305
sll0409	NA	similar to O-succinylbenzoate-CoA synthase	mRNA	0.876842	0	0.0300765	0	0.124287	0	1.32727	0.845933	-0.0429657	-0.421308	-0.668396	protein	Q55117	n.d.
sll0410	NA	hypothetical protein	mRNA	0.663749	0	1.23841	1	0.278737	0	0.648277	1.24076	0.202	1.48635	0.0537674	protein	Q55116	-0.121139
sll0412	NA	hypothetical protein	mRNA	1.75252	1	1.8495	1	0.345888	0	1.54631	1.55146	0.31425	1.70223	0.151354	protein	Q55115	0.252944
sll0413	NA	hypothetical protein	mRNA	0.849657	0	1.74822	1	0.486002	0	0.163773	0.989534	-0.0977111	0.521677	-0.220458	protein	Q55114	-0.103877
sll0414	NA	hypothetical protein	mRNA	0.941892	1	0.181194	0	-0.178102	0	0.667289	-0.299678	-0.285286	-1.81853	-0.43986	protein	Q55112	0.0794084
sll0415	NA	ATP-binding protein of ABC transporter	mRNA	0.632217	0	-0.12691	0	-0.294012	0	1.64812	0.224002	-0.00782621	-1.80295	-0.470031	protein	P22040	-0.176737
sll0416	groEL-2	60 kDa chaperonin 2, GroEL2, molecular chaperon e	mRNA	0.529058	0	2.7092	1	0.725872	0	0.731775	2.04234	-0.00905261	1.60189	0.276287	protein	P22034	0.0201943
sll0418	NA	2-methyl-6-phytylbenzoquinone methyltransferase	mRNA	0.0488998	0	0.0800052	0	0.115114	0	0.320486	1.23944	0.563656	-0.250639	-0.127744	protein	P74388	0.463961
sll0419	NA	unknown protein	mRNA	0.298108	0	0.661485	0	0.698357	0	2.16071	2.02158	0.300984	-0.722253	-0.35772	protein	P74387	n.d.
sll0420	ureB	urease beta subunit	mRNA	-0.462657	0	-0.443697	0	0.303825	0	0.441855	0.484003	0.104119	-1.78768	-0.348702	protein	P74386	0.359243
sll0421	purB	adenylosuccinate lyase	mRNA	-0.227249	0	-1.14686	-1	0.0446703	0	-0.509445	-0.995025	-0.0938461	-1.49855	-0.903958	protein	P74384	-0.0773499
sll0422	NA	asparaginase	mRNA	0.0961092	0	-1.5466	-1	-0.0615329	0	0.815545	0.422316	0.222528	-2.31614	-1.3521	protein	P74383	-0.303212
sll0423	NA	hypothetical protein	mRNA	-0.314574	0	-0.293612	0	0.803374	0	-0.883159	-0.517943	-0.0621891	-0.485244	1.57595	protein	P74382	n.d.
sll0424	NA	hypothetical protein	mRNA	0.581645	0	0.101706	0	1.02442	1	1.40075	0.578183	0.192612	-0.0916202	0.395744	protein	P74381	n.d.
sll0426	NA	unknown protein	mRNA	-1.6158	-1	-0.833502	0	0.119941	0	-0.46562	0.042722	0.606056	-1.56006	0.0144486	protein	P74380	-0.509872
sll0427	psbO	photosystem II manganese-stabilizing polypeptid e	mRNA	-0.898216	0	-1.72575	-1	0.0269548	0	-1.57904	-1.68569	-0.384954	-2.56253	0.0206567	protein	P10549	-0.179464
sll0428	NA	unknown protein	mRNA	-0.890005	0	-0.638406	0	-0.195394	0	-0.0378927	0.504152	0.122382	0.289507	0.664884	protein	P74376	n.d.
sll0430	htpG	HtpG, heat shock protein 90, molecular chaperon e	mRNA	-1.60633	-1	0.507502	0	-0.303276	0	-0.979682	2.29984	1.08766	0.734714	1.04199	protein	P74702	0.0328766
sll0436	NA	hypothetical protein	mRNA	-0.253141	0	0.0316198	0	0.118234	0	0.46878	0.419108	0.0752861	-0.481643	0.0213377	protein	P74692	0.563336
sll0441	NA	unknown protein	mRNA	-2.25943	-1	-1.17224	-1	-0.164165	0	-2.47867	-1.81294	-0.289029	0.830372	1.28994	protein	P74688	-0.200536
sll0442	NA	hypothetical protein	mRNA	-0.909227	-1	-0.621747	0	-0.00649689	0	0.117792	-0.000178045	0.0752621	-0.105583	0.205745	protein	P74687	n.d.
sll0443	NA	unknown protein	mRNA	0.193657	0	0.0270937	0	-0.404383	0	-0.666943	-0.782284	-0.691219	-1.56882	-0.638159	protein	P74685	-0.174528
sll0444	NA	unknown protein	mRNA	0.392975	0	-0.418684	0	-0.659636	0	-0.1726	-0.578526	0.00280737	-1.34569	-1.08611	protein	P74684	n.d.
sll0445	NA	unknown protein	mRNA	1.45009	0	0.350464	0	0.327341	0	0.0365366	1.10355	0.0101109	-0.995336	-0.766452	protein	P74683	-0.148288
sll0446	NA	unknown protein	mRNA	0.139702	0	-1.03226	-1	-0.242349	0	-1.60922	-0.834609	0.15581	-0.790096	-1.02129	protein	P74682	-0.0669049
sll0447	NA	unknown protein	mRNA	-0.951808	0	-1.09129	0	-0.715879	0	-2.41468	-0.825212	0.0391887	-1.17247	1.02018	protein	P74681	-0.1578
sll0448	NA	unknown protein	mRNA	-1.077	-1	-1.49577	-1	-0.061162	0	-0.822763	-1.18829	0.264565	-0.171825	-0.979892	protein	P74680	n.d.
sll0449	NA	unknown protein	mRNA	0.45927	0	-0.0821836	0	-0.510942	0	-0.359229	-0.0898921	0.146136	-2.4908	-1.05217	protein	P74679	n.d.
sll0450	norB	cytochrome b subunit of nitric oxide reductase	mRNA	-0.526392	0	-1.27815	-1	2.15531	1	-0.733275	-1.32978	0.586256	-3.07471	0.323507	protein	P74677	n.d.
sll0451	NA	hypothetical protein	mRNA	-0.343631	0	-0.0690184	0	0.343787	0	-0.201441	-0.40675	-0.192519	-1.6551	0.104741	protein	P74676	0.144669
sll0454	pheS	phenylalanyl-tRNA synthetase alpha chain	mRNA	0.968657	1	0.816577	0	0.514491	0	0.917139	0.650785	0.0421171	0.645117	-0.260169	protein	Q55187	-0.011964
sll0455	thrA	homoserine dehydrogenase	mRNA	0.106204	0	-0.267024	0	0.0885992	0	0.779127	0.2094	0.362887	-0.0213043	-0.0706924	protein	P52986	0.322376
sll0456	NA	hypothetical protein	mRNA	0.226292	0	-1.00916	-1	0.244632	0	0.871048	0.380454	0.313005	-0.656385	0.0518673	protein	Q55184	-0.0944981
sll0459	uvrB	excinuclease ABC subunit B	mRNA	0.453328	0	0.532831	0	0.412944	0	-0.110292	-0.111789	0.424253	-0.573619	-0.16653	protein	Q55170	0.303854
sll0461	proA	gamma-glutamyl phosphate reductase	mRNA	1.29024	1	1.30766	1	-0.182914	0	1.21314	0.632534	-0.261475	0.00994355	-0.0552637	protein	Q55167	-0.60259
sll0462	NA	hypothetical protein	mRNA	1.17794	1	-0.224631	0	-0.541316	0	1.89696	0.926246	-0.224594	-1.40074	-0.324222	protein	Q55166	n.d.
sll0467	queA	S-adenosylmethionine:tRNA ribosyltransferase-is omerase	mRNA	0.312659	0	-0.35608	0	0.0854383	0	2.01141	1.33823	0.32975	-1.36527	-0.948557	protein	Q55850	0.0660227
sll0469	prsA	ribose-phosphate pyrophosphokinase	mRNA	-0.804038	0	-1.18549	-1	-0.190084	0	-0.83884	-0.700262	-0.0970073	-1.22136	-0.342514	protein	Q55848	0.292319
sll0470	NA	hypothetical protein	mRNA	-1.10905	-1	-0.452615	0	-0.161492	0	-0.247919	0.789461	0.825626	0.446147	0.192656	protein	Q55847	0.0952751
sll0471	NA	hypothetical protein	mRNA	0.565934	0	0.394812	0	0.208476	0	1.01546	1.56164	0.855397	0.843111	-0.189073	protein	Q55846	0.353628
sll0473	NA	unknown protein	mRNA	0.306843	0	-0.138526	0	-0.0575242	0	0.399973	-0.182205	-0.610086	-1.44099	-1.00983	protein	Q55839	n.d.
sll0474	hik28	two-component hybrid sensor and regulator	mRNA	-0.151004	0	-0.419967	0	-0.452505	0	1.71364	0.412645	0.212492	-1.6098	-1.01669	protein	Q55838	n.d.
sll0477	NA	putative biopolymer transport ExbB-like protein	mRNA	0.422351	0	2.33489	1	0.592126	0	-0.149304	0.385298	-0.33266	2.2004	-0.510165	protein	Q55834	n.d.
sll0478	NA	unknown protein	mRNA	1.09524	1	2.20944	1	0.356649	0	-0.339693	0.020555	-0.187372	2.74382	-0.814269	protein	Q55833	n.d.
sll0479	NA	unknown protein	mRNA	1.43055	0	1.91297	0	-0.303086	0	-0.582133	-0.382874	-0.199305	2.48324	-0.471652	protein	Q55832	n.d.
sll0480	NA	probable aminotransferase	mRNA	-0.700357	0	-0.917859	-1	0.203939	0	-0.133081	-0.0204119	0.208628	-1.0152	-0.24672	protein	n.a.	0.064244
sll0481	NA	unknown protein	mRNA	0.0120982	0	-0.606264	0	0.0873882	0	-0.0560829	0.00145253	0.481539	-0.663103	-0.309347	protein	Q55827	n.d.
sll0482	NA	unknown protein	mRNA	0.746626	0	0.0231233	0	0.0533336	0	0.693452	0.190327	0.0451514	-0.782363	-0.415794	protein	Q55826	n.d.
sll0484	NA	ATP-binding protein of ABC transporter	mRNA	-0.543588	0	-0.901415	0	-0.0673905	0	-0.274049	-0.324888	-0.269444	-0.965809	-0.797315	protein	Q55821	n.d.
sll0485	NA	two-component response regulator NarL subfamily	mRNA	-1.19804	-1	-0.71705	0	-0.308583	0	-1.41464	0.117436	-0.736217	-2.89765	-1.26356	protein	Q55820	n.d.
sll0486	kaiB3	circadian clock protein KaiB homolog	mRNA	-0.621226	0	-0.644089	0	0.0254376	0	-0.280741	-0.613037	-0.383552	-0.584823	0.191265	protein	Q55819	-0.159916
sll0487	NA	hypothetical protein	mRNA	-0.66116	0	-1.54817	-1	0.12949	0	0.379248	-0.43719	-0.0122405	-1.76277	-0.555544	protein	Q55818	0.311281
sll0488	NA	hypothetical protein	mRNA	-0.140771	0	-0.702986	0	0.300676	0	0.653358	0.369288	0.24266	-0.657493	-0.0267548	protein	Q55817	n.d.
sll0489	NA	ATP-binding protein of ABC transporter	mRNA	0.215381	0	-0.127782	0	0.192281	0	0.841968	0.597244	0.0893017	-1.00926	-0.0725522	protein	Q55816	-0.0485509
sll0493	NA	hypothetical protein	mRNA	0.694304	0	0.0666274	0	0.111024	0	-1.33878	-1.08607	0.083519	-1.34941	-0.628417	protein	Q55496	-0.259464
sll0494	NA	unknown protein	mRNA	0.764199	0	-0.0014074	0	0.660912	0	0.225093	0.666457	0.0231364	-1.58433	-0.863044	protein	Q55495	n.d.
sll0495	asnS	asparaginyl-tRNA synthetase	mRNA	-0.450352	0	0.351502	0	-0.0236675	0	-1.17678	-0.577129	0.3335	-0.839272	-0.942588	protein	P52276	0.0318904
sll0496	NA	hypothetical protein	mRNA	-0.515139	0	-1.53693	-1	-0.0825976	0	-0.382596	-0.211511	0.0430176	-2.53986	-1.34877	protein	Q55494	n.d.
sll0497	NA	hypothetical protein	mRNA	0.0141229	0	-0.488503	0	0.0509906	0	0.471163	0.788921	0.101777	0.650757	-0.527582	protein	Q55492	-0.257296
sll0498	NA	hypothetical protein	mRNA	-0.610921	0	-0.170549	0	-0.070817	0	-0.286337	0.20628	-0.20497	1.08776	0.0836379	protein	Q55491	n.d.
sll0499	NA	hypothetical protein	mRNA	-0.408467	0	-0.711083	0	-0.236622	0	2.56711	1.00625	0.209355	-0.963408	-0.532253	protein	Q55489	-1.07636
sll0501	NA	probable glycosyltransferase	mRNA	0.214198	0	0.0251537	0	-1.23946	0	0.0191449	0.0198734	0.00304264	-1.56929	-0.932921	protein	Q55487	-0.24493
sll0502	argS	arginyl-tRNA-synthetase	mRNA	0.301151	0	-0.322448	0	-0.0473271	0	0.507279	0.296267	0.408343	1.02645	-0.535849	protein	Q55486	0.0734572
sll0503	NA	hypothetical protein	mRNA	0.829869	0	0.0256969	0	-0.458079	0	0.573545	-0.00958945	-0.260788	-0.483069	-0.810265	protein	Q55485	n.d.
sll0504	lysA	diaminopimelate decarboxylase	mRNA	-0.84978	0	-1.23251	-1	-0.571591	0	-0.312987	-0.053153	-0.0547397	-0.516467	-0.337766	protein	Q55484	-0.608912
sll0505	NA	hypothetical protein	mRNA	0.351868	0	-0.580808	0	-0.444298	0	-0.542593	-0.876765	-0.423711	-0.488988	-0.526961	protein	Q55483	-0.188395
sll0506	NA	undecaprenyl pyrophosphate synthetase	mRNA	0.236107	0	-0.514312	0	-0.389718	0	0.376562	-0.338785	-0.21617	-0.600541	-0.891756	protein	Q55482	-0.5218
sll0507	NA	probable cation transporter	mRNA	-0.99251	-1	-1.49648	-1	-0.287047	0	-0.518807	-0.521621	0.0325782	-2.21405	-0.402478	protein	Q55481	n.d.
sll0508	NA	unknown protein	mRNA	0.914528	1	1.73943	1	0.361515	0	1.09328	1.14511	0.264805	1.85581	0.301435	protein	Q55479	n.d.
sll0509	NA	similar to 5', 5'''-P-1, P-4-tetraphosphate phosp horylase II	mRNA	0.222168	0	0.203155	0	0.166509	0	0.748246	0.899847	0.141978	-0.613373	-0.338135	protein	Q55478	-0.0614637
sll0513	NA	hypothetical protein	mRNA	0.0686625	0	-0.586419	0	-0.230332	0	0.896846	1.0274	-0.0469078	-2.19018	-1.18491	protein	Q55474	0.76556
sll0514	NA	hypothetical protein	mRNA	0.301561	0	0.807851	0	1.25848	1	1.3914	1.27059	0.514711	-0.122063	0.43278	protein	Q55470	n.d.
sll0517	rbp1, rbpA	putative RNA binding protein	mRNA	-0.349811	0	1.55824	0	0.212521	0	-2.06497	-0.114415	0.0495302	3.51623	-0.247894	protein	Q57014	n.d.
sll0518	NA	unknown protein	mRNA	-0.192424	0	0.119807	0	0.292471	0	-0.188553	-0.344924	0.151778	-1.15063	-0.673063	protein	Q55466	-0.00413226
sll0519	ndhA	NADH dehydrogenase subunit 1	mRNA	-0.802783	0	-1.15988	-1	0.166278	0	-0.240475	0.151092	0.208535	-2.03518	-0.188056	protein	P26522	0.270552
sll0520	ndhI	NADH dehydrogenase subunit NdhI	mRNA	-0.972813	-1	-1.41737	-1	0.21535	0	-1.20519	-0.476854	0.554319	-2.15996	-0.0170647	protein	n.a.	0.0202387
sll0521	ndhG	NADH dehydrogenase subunit 6	mRNA	-0.338721	0	-1.12189	-1	0.20818	0	-1.30195	-0.415759	0.697293	-2.10634	-0.407996	protein	P26523	0.233313
sll0522	ndhE	NADH dehydrogenase subunit 4L	mRNA	-1.0653	-1	-1.75914	-1	0.0955876	0	-0.800404	-0.596976	0.31746	-3.03173	-0.120861	protein	P26524	n.d.
sll0524	NA	hypothetical protein	mRNA	0.327384	0	1.33571	1	0.260558	0	0.377072	0.541072	0.307919	1.14783	-0.266021	protein	Q55521	0.108836
sll0525	NA	hypothetical protein	mRNA	0.411838	0	1.28719	1	0.00754683	0	0.430145	1.17843	0.235918	1.46254	-0.0151836	protein	Q55519	n.d.
sll0528	NA	hypothetical protein	mRNA	4.18935	1	6.21995	1	1.60765	0	4.17244	5.6523	2.33309	6.0197	0.800795	protein	Q55518	1.28379
sll0529	NA	hypothetical protein	mRNA	-1.20835	-1	-1.00001	-1	-0.17095	0	0.193129	-0.314176	-0.19891	-0.270012	0.183549	protein	Q55517	-0.183157
sll0532	NA	hypothetical protein	mRNA	0.535052	0	0.932825	1	-0.000804821	0	n.d.	n.d.	n.d.	n.d.	n.d.	protein	n.a.	n.d.
sll0533	tig	trigger factor	mRNA	-0.818778	0	-0.694435	0	0.0166869	0	-0.48162	-0.286385	0.39193	-1.03874	-0.479279	protein	Q55511	-0.0647658
sll0534	clpP2	ATP-dependent Clp protease proteolytic subunit 2	mRNA	-0.126269	0	-0.182043	0	0.075146	0	0.0231887	0.309005	0.246077	-0.580469	-0.456775	protein	Q59993	-0.412673
sll0535	clpX	ATP-dependent Clp protease ATPase subunit	mRNA	-0.45858	0	-0.616179	0	0.190776	0	0.181216	0.0149022	0.32586	-0.832665	-0.473111	protein	Q55510	-0.00620131
sll0536	NA	probable potassium channel protein	mRNA	1.97853	1	0.899052	0	-0.308274	0	2.28145	0.964521	0.113355	-0.622227	-1.34758	protein	Q55509	n.d.
sll0537	amt3	ammonium/methylammonium permease	mRNA	0.422336	0	-0.252334	0	-0.111726	0	2.35838	0.510557	-0.0456656	-1.03375	-0.827509	protein	P54148	n.d.
sll0539	NA	unknown protein	mRNA	0.375204	0	1.13929	1	-0.0382326	0	0.724853	0.931981	0.478615	0.929792	-0.218389	protein	Q55411	n.d.
sll0540	NA	phosphate-binding protein PstS homolog	mRNA	0.235955	0	0.0487898	0	-0.446501	0	0.685579	0.600239	0.142872	-2.36945	-0.969377	protein	Q55410	n.d.
sll0541	desC, des9	acyl-lipid desaturase (delta 9)	mRNA	-2.79333	-1	-1.54917	-1	-0.00991719	0	-2.27937	-0.208471	0.481725	-2.16588	0.455781	protein	Q55406	0.159365
sll0542	acs	acetyl-coenzyme A synthetase	mRNA	-0.774126	0	-1.82909	-1	-0.724232	0	-0.832854	-1.94111	-0.856601	-2.27649	-0.901524	protein	Q55404	-0.248968
sll0543	NA	hypothetical protein	mRNA	-1.91174	-1	-2.80506	-1	0.611849	0	-2.42393	-2.83242	-0.622463	-4.87235	-0.785742	protein	Q55401	n.d.
sll0544	NA	hypothetical protein	mRNA	1.63865	1	1.04353	1	-0.217024	0	1.0852	0.269794	-0.160743	0.0509883	-0.38182	protein	Q55399	-0.0501556
sll0545	NA	hypothetical protein	mRNA	0.595052	0	-0.855237	0	-0.643398	0	0.937019	-0.344915	-0.190231	-1.85145	-1.31473	protein	Q55398	n.d.
sll0546	NA	probable translation initiation factor	mRNA	0.388852	0	0.522918	0	-0.331832	0	0.234817	-0.360195	-0.233607	1.32087	-0.417939	protein	Q55397	n.d.
sll0547	NA	unknown protein	mRNA	1.01565	1	0.605048	0	-0.148906	0	1.13421	-0.208814	-0.257992	0.855169	-0.566757	protein	Q55396	n.d.
sll0549	NA	hypothetical protein	mRNA	-0.479961	0	0.463776	0	0.282703	0	1.06933	2.3619	0.869338	0.824383	0.723615	protein	Q55394	n.d.
sll0550	NA	flavoprotein	mRNA	-1.4046	-1	-0.833492	0	0.121441	0	-0.159006	0.519202	0.91794	0.262842	0.474054	protein	Q55393	0.325522
sll0552	NA	unknown protein	mRNA	0.30564	0	-0.0954395	0	-0.233177	0	-0.088953	0.545679	0.250176	-1.67872	-0.648898	protein	Q55391	n.d.
sll0553	NA	hypothetical protein	mRNA	-0.403936	0	0.511048	0	-0.123135	0	-0.0548291	1.41836	0.147051	1.9553	0.153944	protein	Q55390	-0.0302365
sll0554	ftrC	ferredoxin-thioredoxin reductase, catalytic cha in	mRNA	-1.05517	-1	0.27274	0	0.687256	0	-0.119855	1.00259	0.587572	0.928227	-0.176421	protein	Q55389	-0.12503
sll0555	map	methionine aminopeptidase	mRNA	0.224007	0	0.586546	0	0.596207	0	0.165288	1.11654	0.701631	1.05305	-0.526347	protein	P53581	n.d.
sll0556	NA	Na+/H+ antiporter	mRNA	3.46248	1	4.23933	1	1.16119	1	2.79697	2.64577	1.11161	3.12247	-0.164045	protein	Q55388	0.0980496
sll0558	ycf53	hypothetical protein YCF53	mRNA	-0.114096	0	-0.387722	0	-0.330021	0	0.489592	0.0612547	-0.0607015	0.594206	-0.561919	protein	P72583	-0.310041
sll0563	NA	unknown protein	mRNA	0.143157	0	0.183924	0	-0.38447	0	-0.382839	0.253311	0.140734	0.308341	0.353563	protein	P74749	0.721638
sll0564	NA	hypothetical protein	mRNA	-0.708571	0	-0.907998	-1	-0.221476	0	-0.391358	-0.34712	-0.0449949	-1.55892	-0.522462	protein	P74743	n.d.
sll0565	NA	hypothetical protein	mRNA	0.356065	0	-0.690859	0	-0.202243	0	0.973668	0.665417	0.381718	-1.13576	-0.341228	protein	P74742	-0.0942481
sll0567	fur	ferric uptake regulation protein	mRNA	0.0169945	0	-0.0063341	0	-0.331329	0	0.670085	1.27027	-0.0263068	-0.421236	-0.398502	protein	n.a.	-0.519677
sll0569	recA	RecA gene product	mRNA	-0.0375419	0	-0.694383	0	-0.659614	0	-0.00839055	-0.617082	-0.341973	-1.66734	-0.916038	protein	P74737	-0.183547
sll0572	NA	hypothetical protein	mRNA	1.85327	0	1.33901	0	-0.593793	0	0.346014	-0.264162	-0.335441	2.52088	-1.08313	protein	P74734	-1.14017
sll0573	arcC	carbamate kinase	mRNA	2.13517	1	2.12942	1	-0.395139	0	0.856996	0.43885	-0.124944	1.99282	-1.36626	protein	P74733	n.d.
sll0574	rfbA	probable permease protein of lipopolysaccharide ABC transporter	mRNA	-0.928274	-1	-0.74526	0	-0.167801	0	-0.603021	-0.284571	-0.149432	-2.18044	-0.765428	protein	P74731	n.d.
sll0575	rfbB	probable lipopolysaccharide ABC transporter ATP binding subunit	mRNA	0.206846	0	-0.241166	0	-0.386491	0	-0.188423	0.658953	-0.0272412	-1.02465	-0.474512	protein	P74730	0.174371
sll0576	NA	putative sugar-nucleotide epimerase/dehydrateas e	mRNA	-0.45098	0	-1.96527	-1	-0.58247	0	-0.104522	-0.758162	-0.11107	-3.2537	-0.892711	protein	P74729	0.153897
sll0577	NA	hypothetical protein	mRNA	0.0698579	0	1.04542	1	0.530911	0	0.329003	1.45655	0.474358	1.16583	0.214663	protein	P74725	n.d.
sll0578	purK	phosphoribosylaminoimidazole carboxylase ATPase subunit	mRNA	1.92173	1	2.09554	1	0.601258	0	1.90856	1.76503	0.454351	2.15136	0.0192175	protein	P74724	0.0804317
sll0584	ycf36	hypothetical protein YCF36	mRNA	-0.358021	0	-0.749275	0	-0.100811	0	-0.46217	-0.26206	0.0692539	-0.906674	-0.173487	protein	Q55866	n.d.
sll0585	NA	hypothetical protein	mRNA	-0.00600981	0	-0.68805	0	-0.473281	0	-0.264551	-0.586848	-0.368285	-0.305447	-0.577659	protein	Q55865	-0.449566
sll0586	NA	hypothetical protein	mRNA	1.37381	1	1.00862	1	-0.20663	0	1.19675	0.883053	0.0208086	0.53209	-0.546361	protein	Q55864	n.d.
sll0587	pykF	pyruvate kinase	mRNA	0.547137	0	0.389794	0	0.448597	0	-0.121213	-0.446917	-0.0324647	-1.27824	0.846518	protein	Q55863	0.763354
sll0588	NA	unknown protein	mRNA	-2.73444	-1	-2.15853	-1	-0.471113	0	-1.97337	-1.53854	-0.041731	-2.42574	-0.241324	protein	Q55862	-0.392696
sll0590	NA	unknown protein	mRNA	-0.992554	-1	-0.256282	0	-0.199721	0	-1.45907	-0.580253	-0.0535509	-1.11311	0.0357211	protein	Q55859	n.d.
sll0593	glk	glucokinase	mRNA	0.735564	0	-0.391869	0	-0.606437	0	1.02125	0.0421015	0.156828	-0.357134	-0.640716	protein	Q55855	-0.353993
sll0594	NA	transcriptional regulator	mRNA	0.937769	1	0.580317	0	-0.148425	0	0.746633	0.404218	0.0788336	0.407754	0.71806	protein	Q55854	n.d.
sll0595	NA	unknown protein	mRNA	1.62063	0	0.727172	0	0.788812	0	1.49492	1.11371	0.242689	1.16471	0.823314	protein	Q55853	0.503464
sll0596	NA	hypothetical protein	mRNA	0.413316	0	-0.583257	0	0.24359	0	0.889738	0.232232	0.31749	0.0836788	0.140377	protein	Q55852	0.593488
sll0597	NA	hypothetical protein	mRNA	-0.00815201	0	-0.748144	0	0.176529	0	0.587028	-0.00935363	0.250222	-1.35545	-0.131734	protein	Q55851	n.d.
sll0601	NA	nitrilase homolog	mRNA	-0.705892	0	-0.831953	0	-0.295014	0	-0.122319	0.539959	-0.160736	-1.15715	-1.30217	protein	P55175	-0.0847837
sll0602	NA	hypothetical protein	mRNA	0.797248	0	-0.231856	0	0.0881629	0	0.611829	-0.457702	0.0998159	-1.4618	-0.92209	protein	Q55726	-0.196593
sll0603	menD	menaquinone biosynthesis protein MenD	mRNA	0.929589	0	-1.07988	0	-0.153413	0	1.24983	-0.0278321	0.00428278	-1.98484	-0.991703	protein	Q55725	n.d.
sll0606	NA	hypothetical protein	mRNA	0.733744	0	0.56126	0	0.131876	0	2.15413	1.58048	0.376794	-0.377733	-0.257823	protein	Q55723	0.35699
sll0608	ycf49	hypothetical protein YCF49	mRNA	-0.12416	0	1.29521	1	0.459455	0	0.360526	0.607724	-0.0254648	0.522165	0.222974	protein	Q55720	n.d.
sll0609	NA	hypothetical protein	mRNA	0.837808	0	1.93773	1	0.667425	0	0.942603	0.951471	0.261057	1.03745	0.816531	protein	Q55719	n.d.
sll0611	NA	hypothetical protein	mRNA	0.189467	0	-0.162254	0	-0.191315	0	0.308908	-0.379752	-0.362817	-1.1056	-0.152639	protein	Q55713	n.d.
sll0613	ruvB	Holliday junction DNA helicase RuvB	mRNA	0.518272	0	1.69067	1	0.246501	0	0.4953	1.17128	0.298682	0.57572	0.130256	protein	Q57396	n.d.
sll0614	NA	unknown protein	mRNA	-0.207021	0	0.570352	0	0.523215	0	0.26133	0.792688	0.213691	-0.744423	0.37589	protein	Q79F24	n.d.
sll0615	NA	hypothetical protein	mRNA	-0.130645	0	-1.19411	-1	0.532087	0	0.00742882	1.00195	0.678744	-2.4342	-0.0251653	protein	P52876	0.665146
sll0616	secA	preprotein translocase SecA subunit	mRNA	0.20674	0	0.251863	0	0.0219859	0	1.11827	1.33107	0.814267	0.683623	-0.263265	protein	Q55709	0.0225863
sll0617	vipp1	plasma membrane protein essential for thylakoid formation	mRNA	-0.625812	0	-1.9547	-1	-0.0990634	0	-0.650674	-0.594086	0.422863	-0.97191	-0.382824	protein	Q55707	-0.514135
sll0621	ccdA	putative c-type cytochrome biogenesis protein C cdA	mRNA	-0.221345	0	-0.0735779	0	0.175355	0	-0.599457	-0.16904	-0.107685	-1.11849	0.0126283	protein	P74579	n.d.
sll0622	nadA	quinolinate synthetase	mRNA	1.66464	1	1.44937	1	-0.61248	0	1.81869	1.27713	0.264977	1.47598	-0.94423	protein	P74578	-0.530413
sll0623	NA	unknown protein	mRNA	0.728469	0	1.10512	1	0.26064	0	0.640761	0.913619	0.34037	0.0629588	-0.0539248	protein	P74577	0.178819
sll0624	NA	unknown protein	mRNA	-0.622269	0	1.07818	1	0.305849	0	-0.318438	0.764763	0.141586	0.830376	1.15884	protein	P74575	n.d.
sll0625	NA	unknown protein	mRNA	-0.787335	0	0.470322	0	-0.139268	0	-0.486134	0.242596	-0.032796	-0.499574	-0.727965	protein	P74574	-0.392595
sll0626	lim17	putative neutral invertase	mRNA	-0.774139	0	-0.861744	0	-0.598855	0	1.66244	0.060734	0.304497	-1.93238	-0.482355	protein	P74573	-0.0789943
sll0629	psaK2	alternative photosystem I reaction center subun it X	mRNA	-0.555717	0	-1.11138	-1	0.104864	0	-0.34499	-0.303204	-0.666091	-2.08482	-0.290373	protein	P74564	0.184571
sll0630	NA	unknown protein	mRNA	-0.0276436	0	-0.474199	0	-0.101844	0	0.731129	-0.135437	0.00965387	-2.7162	-0.328537	protein	P74563	-0.372221
sll0631	nadB	L-aspartate oxidase	mRNA	1.79701	1	1.15532	1	-0.313347	0	1.75838	0.697818	0.184979	-0.664382	-1.21131	protein	P74562	-0.440344
sll0634	btpA	photosystem I biogenesis protein BtpA	mRNA	0.16977	0	-0.0432416	0	-0.0301541	0	0.337074	0.235902	-0.0412718	-2.04042	-0.699876	protein	P72966	-0.096282
sll0635	thiE	probable thiamine-phosphate pyrophosphorylase	mRNA	1.05999	0	0.339145	0	0.0278259	0	1.2992	0.484051	0.111794	-0.935252	-0.766553	protein	P72965	-0.153536
sll0638	NA	periplasmic protein, function unknown	mRNA	0.48391	0	-0.327949	0	-0.305539	0	1.21983	0.477051	-0.0558358	-0.482013	-0.40288	protein	P72963	0.48284
sll0639	NA	hypothetical protein	mRNA	0.996907	1	1.39236	1	0.0870366	0	0.235173	0.692555	0.209424	1.94607	0.102562	protein	P72962	-0.0788636
sll0640	Sac1	probable sodium/sulfate symporter	mRNA	-0.399106	0	-0.867035	0	-0.301582	0	1.54938	0.782865	-0.0233384	-2.17594	-0.648003	protein	P72958	0.143764
sll0641	NA	unknown protein	mRNA	0.0965488	0	-0.270208	0	0.197779	0	-0.359092	-0.0391673	0.313515	-1.64145	-0.250567	protein	P72957	0.364873
sll0643	ureG	urease accessory protein G	mRNA	-0.73231	0	-0.151346	0	-0.0489138	0	-0.380763	0.0258112	0.491179	-0.883396	-0.508391	protein	P72955	0.853198
sll0644	NA	probable esterase	mRNA	0.981183	1	0.444961	0	-0.0676622	0	0.489731	0.241136	-0.0204451	-1.49169	-1.31968	protein	P72953	n.d.
sll0645	NA	unknown protein	mRNA	-0.817156	0	-1.72998	-1	-0.961527	-1	-0.0915322	-0.529794	-0.0577326	-1.28095	-0.12846	protein	P72952	-0.0146871
sll0646	cya2	guanylyl cyclase	mRNA	0.795603	0	-0.474821	0	-0.533718	0	0.860885	-0.416311	0.092674	-0.892144	-0.235149	protein	n.a.	n.d.
sll0647	NA	unknown protein	mRNA	0.79384	0	-0.79086	0	-0.679323	0	0.391212	-0.640924	-0.0851561	-1.04083	-0.196559	protein	P72950	n.d.
sll0648	lim	probable glycosyltransferase	mRNA	0.771911	0	0.454679	0	0.00487937	0	0.62993	0.591387	0.0314945	-0.315873	-0.395565	protein	P72949	n.d.
sll0649	NA	two-component response regulator OmpR subfamily	mRNA	1.74096	1	0.639973	0	-0.555435	0	0.606792	0.342844	0.19065	-0.0404216	-0.154989	protein	P72948	-0.251897
sll0650	NA	putative transposase [ISY100j: 421739 - 422684]	mRNA	-0.932555	-1	0.0389958	0	-0.266867	0	n.d.	n.d.	n.d.	1.19305	0.14757	protein	P72947	0.130142
sll0651	NA	putative transposase [ISY100j: 421739 - 422684]	mRNA	-0.217227	0	0.243234	0	-0.0160341	0	n.d.	n.d.	n.d.	0.9631	-0.102326	protein	Q55696	n.d.
sll0654	NA	alkaline phosphatase	mRNA	-0.336981	0	-0.851732	0	-1.09524	-1	1.31211	1.11042	0.268791	-0.624763	1.3731	protein	P72939	-0.923189
sll0656	nucH	unknown protein	mRNA	0.590756	0	0.567189	0	-0.455403	0	2.70329	0.877362	0.182519	-0.643642	1.25945	protein	P72938	n.d.
sll0657	mraY	phospho-N-acetylmuramoyl-pentapeptide-transfera se	mRNA	-0.967695	-1	-0.796089	0	0.602009	0	0.130788	0.484343	0.535395	-1.63862	0.509353	protein	Q55986	n.d.
sll0658	NA	hypothetical protein	mRNA	-0.76532	0	-0.237672	0	0.273832	0	-0.62708	-0.232884	-0.0144216	-1.23689	-0.0805593	protein	Q55985	n.d.
sll0659	NA	hypothetical protein	mRNA	-0.0618878	0	-0.0876669	0	0.206751	0	0.573301	0.529438	0.144073	-0.584789	0.122159	protein	Q55984	0.194218
sll0660	pdxA	pyridoxal phosphate biosynthetic protein PdxA	mRNA	0.677431	0	0.42051	0	0.123497	0	1.09627	0.599541	0.444776	-1.30916	-0.554186	protein	Q55982	-0.273051
sll0661	ycf35	hypothetical protein YCF35	mRNA	-1.34876	-1	-1.05981	-1	-0.171206	0	-1.5715	-1.03121	0.0677558	-2.17699	-0.642126	protein	Q55981	-0.511505
sll0662	NA	4Fe-4S type iron-sulfur protein	mRNA	-0.605381	0	-0.705935	0	-0.454133	0	-0.655338	-0.710127	-0.19452	-1.59442	-0.626999	protein	Q55980	n.d.
sll0664	NA	unknown protein	mRNA	-1.96943	-1	-0.620391	0	0.11269	0	-0.137536	0.0599439	0.231162	-1.90786	1.53191	protein	Q55977	n.d.
sll0665	NA	putative transposase [ISY523r: 3109761 - 311062 6]	mRNA	3.66254	1	1.88851	1	0.278521	0	n.d.	n.d.	n.d.	1.2441	-0.393683	protein	Q55976	n.d.
sll0666	NA	putative transposase [ISY523r: 3109761 - 311062 6]	mRNA	3.94672	1	2.1842	1	0.467837	0	n.d.	n.d.	n.d.	2.43512	0.0213066	protein	Q55975	n.d.
sll0667	NA	putative transposase [ISY352e: 2921301 - 292159 5, join 3108631 - 3109754]	mRNA	-0.118705	0	-0.19362	0	-0.175252	0	n.d.	n.d.	n.d.	0.128914	1.15225	protein	Q55974	n.d.
sll0668	NA	putative transposase [ISY352e: 2921301 - 292159 5, join 3108631 - 3109754]	mRNA	-0.592234	0	-0.112131	0	0.236216	0	-1.09781	0.0645286	0.0297649	0.482321	0.914401	protein	Q55973	n.d.
sll0669	NA	unknown protein	mRNA	-0.308315	0	0.189678	0	-0.313221	0	0.391799	-0.762245	-0.0472891	1.15214	1.92813	protein	Q55970	n.d.
sll0670	NA	hypothetical protein	mRNA	-0.47665	0	-0.245335	0	-0.315851	0	0.267716	-0.99581	-0.209779	-3.0443	-2.26803	protein	Q55969	n.d.
sll0671	NA	probable cation transporter	mRNA	-0.748362	0	-0.734997	0	-0.158649	0	-0.679401	-0.0352609	0.381511	-2.74929	1.52447	protein	Q55968	n.d.
sll0672	pacL	cation-transporting p-type ATPase PacL	mRNA	-0.69591	0	-0.107446	0	0.330977	0	-0.710295	-0.226264	0.475927	-0.0996513	-0.642407	protein	Q59999	-0.0683545
sll0676	NA	hypothetical protein	mRNA	-1.58813	-1	-0.966826	-1	-0.249962	0	-0.844609	-0.098951	0.166908	-3.49157	-0.637574	protein	Q55966	n.d.
sll0678	NA	hypothetical protein	mRNA	-0.112918	0	0.0426022	0	-0.347351	0	0.0133944	#NUM!	-0.0698187	#DIV/0!	#DIV/0!	protein	Q55965	n.d.
sll0679	sphX	periplasmic phosphate-binding protein of ABC tr ansporter	mRNA	0.20736	0	0.448768	0	-0.233205	0	0.317295	0.626445	0.123933	-2.26117	0.0223842	protein	Q55200	0.0264932
sll0680	pstS	phosphate-binding periplasmic protein precursor (PBP)	mRNA	-0.747306	0	-0.779455	0	-0.411499	0	-0.593165	0.278424	-0.378462	-0.793591	0.438031	protein	Q55199	0.619268
sll0681	pstC	phosphate transport system permease protein Pst C homolog	mRNA	-0.255041	0	-0.377702	0	-0.371292	0	0.219872	0.584211	0.124077	-0.567474	0.58091	protein	n.a.	n.d.
sll0682	pstA	phosphate transport system permease protein Pst A homolog	mRNA	0.0417183	0	-0.0840011	0	-0.476337	0	0.454754	0.767489	0.14546	-0.989902	0.392361	protein	n.a.	n.d.
sll0683	pstB	phosphate transport ATP-binding protein PstB ho molog	mRNA	-0.466362	0	-0.556218	0	-0.302701	0	-0.0244747	0.520033	0.0546359	-1.48295	0.432637	protein	Q55196	n.d.
sll0684	pstB	phosphate transport ATP-binding protein PstB ho molog	mRNA	-0.134907	0	-0.731806	0	-0.342204	0	0.292529	0.353059	-0.0937385	-2.21555	0.0941641	protein	Q55195	0.283764
sll0685	NA	hypothetical protein	mRNA	-0.1711	0	-1.80045	-1	-0.226265	0	1.14536	0.21599	0.410569	-2.08184	0.216597	protein	Q55194	-2.3676
sll0686	NA	probable cytochrome c-type biogenesis protein	mRNA	0.73391	0	-0.325341	0	0.0253674	0	1.57247	0.379523	0.255425	-0.00923624	0.351754	protein	Q55193	n.d.
sll0687	sigI	RNA polymerase ECF-type (group 3) sigma factor	mRNA	0.763515	0	-0.226052	0	-0.0221657	0	0.864004	1.65439	0.30213	0.0397342	0.30673	protein	Q55192	n.d.
sll0688	NA	unknown protein	mRNA	-0.336406	0	-0.590986	0	0.164783	0	0.552026	0.0139371	0.128246	-2.83246	-0.512429	protein	Q55191	n.d.
sll0689	nhaS3	Na+/H+ antiporter	mRNA	-0.709692	0	-0.995542	0	0.26543	0	1.16462	2.56083	0.558145	-1.64052	-0.328001	protein	Q55190	0.204591
sll0690	vapC	probable transcription regulator	mRNA	-0.371626	0	-0.220634	0	-0.234519	0	-0.0669054	0.767346	-0.0729058	-0.506634	0.0213716	protein	n.a.	n.d.
sll0691	NA	hypothetical protein	mRNA	1.18705	1	1.54	1	-0.167498	0	1.47696	1.62445	0.118873	1.5624	-0.181241	protein	Q55188	-0.317399
sll0696	NA	hypothetical protein	mRNA	0.630493	0	1.20632	0	-0.254294	0	1.73259	0.73371	0.522407	0.474159	0.142363	protein	P72685	n.d.
sll0698	dspA, dfr, hik33, nblS	drug sensory protein A, low temperature sensor, two-component sensor histidine kinase	mRNA	-0.526036	0	-0.92063	-1	-0.794425	0	-0.390409	-0.35824	-0.0367713	-1.48216	-0.775354	protein	P20169	-0.528132
sll0699	NA	putative transposase [ISY100i: 123475 - 124420]	mRNA	-1.04709	-1	0.00377153	0	-0.206053	0	n.d.	n.d.	n.d.	1.19157	0.147018	protein	n.a.	n.d.
sll0700	NA	putative transposase [ISY100i: 123475 - 124420]	mRNA	-0.168447	0	0.00141517	0	-0.201007	0	n.d.	n.d.	n.d.	0.979901	-0.148291	protein	n.a.	n.d.
sll0702	NA	unknown protein	mRNA	2.17973	1	1.66535	1	-0.0774002	0	2.12958	1.1446	0.139674	-0.203913	-0.759496	protein	P72679	n.d.
sll0703	NA	unknown protein	mRNA	2.5012	1	1.62866	1	-0.111431	0	2.10047	0.697803	-0.08017	0.219317	-0.522992	protein	P72678	0.379736
sll0704	nifS	cysteine desulfurase	mRNA	0.108464	0	0.1862	0	-0.360915	0	0.282017	0.691447	0.543833	0.662109	-0.441155	protein	n.a.	n.d.
sll0708	ksgA	dimethyladenosine transferase	mRNA	-1.06957	-1	-0.508845	0	-0.196964	0	-0.601221	-0.053386	-0.097905	-1.49149	-0.538117	protein	P72666	0.168465
sll0709	llaI.2	putative endonuclease	mRNA	-1.39507	-1	-0.781167	0	-0.134851	0	-1.76343	-0.288139	0.00977455	0.10595	1.91811	protein	P72665	0.229867
sll0710	NA	unknown protein	mRNA	-1.41486	0	-1.2875	0	-0.508411	0	-0.730439	-0.21101	0.315248	-0.443748	1.17906	protein	P72664	n.d.
sll0711	NA	isopentenyl monophosphate kinase	mRNA	0.805455	0	1.67059	1	0.656629	0	0.521798	0.670661	0.0982665	0.270107	-0.449525	protein	P72663	0.00392998
sll0712	cysM	cysteine synthase	mRNA	0.584011	0	0.517476	0	0.444313	0	1.06143	0.262135	0.0902128	-0.539925	-0.311002	protein	P72662	0.412252
sll0716	lepB	leader peptidase I (signal peptidase I)	mRNA	-0.0164244	0	-0.656124	0	-0.33472	0	0.435904	-0.578967	-0.230336	-1.18119	-0.811261	protein	P72660	-0.673027
sll0720	NA	RTX toxin activating protein homolog	mRNA	-0.282055	0	-0.201514	0	-0.167598	0	0.417912	0.579458	0.0294785	0.830483	4.46434	protein	P74650	n.d.
sll0721	NA	unknown protein	mRNA	-0.192595	0	0.00680764	0	0.130284	0	-1.20194	-0.484225	0.139636	-0.16667	4.09437	protein	P74649	n.d.
sll0722	NA	unknown protein	mRNA	0.0790851	0	-0.331011	0	0.152004	0	-1.10371	-0.52854	0.178541	-1.67491	3.08939	protein	P74648	n.d.
sll0723	NA	unknown protein	mRNA	3.06686	1	3.87403	1	3.15357	1	1.15345	1.32765	0.929848	2.959	3.53767	protein	P74647	1.96164
sll0726	pgm	phosphoglucomutase	mRNA	-0.625139	0	-1.40779	-1	0.158659	0	-0.372163	-0.735133	0.468639	-2.12428	0.0922449	protein	P74643	0.0472166
sll0727	NA	hypothetical protein	mRNA	-0.0130926	0	-0.543604	0	-0.137701	0	0.15289	-1.02294	0.110482	-2.35431	0.105394	protein	P74642	n.d.
sll0728	accA	acetyl-CoA carboxylase alpha subunit	mRNA	0.150158	0	0.702329	0	0.396013	0	-0.0760243	0.884773	0.483775	0.949923	-0.0621891	protein	P74638	-0.114258
sll0729	NA	probable DNA methyltransferase	mRNA	0.287341	0	-0.23461	0	0.170606	0	-0.191509	0.415772	0.271042	-0.315531	-0.330357	protein	P74637	n.d.
sll0732	NA	hypothetical protein	mRNA	0.162415	0	0.358294	0	-0.0251592	0	0.517438	0.312073	0.206312	-1.97737	-0.616234	protein	P74634	n.d.
sll0733	NA	unknown protein	mRNA	-1.0186	-1	-0.561791	0	-0.125841	0	-0.440361	0.318462	-0.277637	-0.233876	-0.669321	protein	P74633	n.d.
sll0735	NA	hypothetical protein	mRNA	-2.57012	-1	-2.02741	-1	-0.0897315	0	-0.343969	-0.423215	0.0426967	-2.27357	-0.537554	protein	P74630	-0.502489
sll0736	NA	hypothetical protein	mRNA	-0.465392	0	-1.82776	-1	-0.306206	0	0.958546	0.113176	0.181217	-1.5722	-0.790722	protein	P74629	-0.781325
sll0737	NA	hypothetical protein	mRNA	-0.277685	0	-0.187727	0	-0.0789296	0	0.644919	-0.000533126	0.0973515	-1.62714	-0.208737	protein	O06944	n.d.
sll0738	modA	molybdate-binding periplasmic protein	mRNA	0.32636	0	-0.706103	0	-0.212315	0	0.827664	0.969941	0.257234	-4.04509	-1.85341	protein	Q55994	n.d.
sll0739	NA	ATP-binding protein of molybdate ABC transporte r	mRNA	1.09747	1	0.374486	0	0.13146	0	0.681495	0.327035	0.259848	-1.4108	-0.443989	protein	Q55993	n.d.
sll0740	NA	hypothetical protein	mRNA	-0.42512	0	0.30691	0	0.123295	0	0.0253078	0.296932	-0.0741534	0.0205941	-0.0841543	protein	Q55992	-0.137899
sll0741	nifJ	pyruvate flavodoxin oxidoreductase	mRNA	0.534376	0	-0.0935519	0	1.49763	1	-1.34114	-1.88206	-0.491661	-0.375794	0.52351	protein	P52965	0.489852
sll0742	NA	hypothetical protein	mRNA	-1.45146	-1	-1.56369	-1	0.567767	0	-0.865727	-1.02825	-0.0330349	-1.75472	-0.00905967	protein	Q55991	n.d.
sll0743	NA	hypothetical protein	mRNA	-1.60028	-1	-1.59026	-1	0.771974	0	-1.22222	0.0402474	0.113888	-1.90689	0.984906	protein	Q55990	n.d.
sll0744	NA	hypothetical protein	mRNA	-1.01632	-1	-1.11567	-1	0.518834	0	-0.609834	-1.03135	-0.0636351	-1.23239	0.884638	protein	Q55989	0.538729
sll0745	pfkA	phosphofructokinase	mRNA	0.192268	0	0.269532	0	0.6728	0	0.263905	1.36665	1.15789	-0.329646	0.216768	protein	Q55988	0.288049
sll0749	NA	hypothetical protein	mRNA	-0.228919	0	-0.42402	0	-0.198509	0	-0.0266087	0.498404	0.38795	-0.134076	0.515329	protein	Q55631	-0.0314594
sll0750	hik8, sasA	two-component sensor histidine kinase, KaiC-int eracting protein, involved in circadian rhythm	mRNA	-0.242294	0	-0.0212057	0	-0.0115446	0	-0.0332226	0.555558	0.0974022	-1.15852	0.211164	protein	Q55630	0.209061
sll0751	ycf22	hypothetical protein YCF22	mRNA	-0.420016	0	-0.00348816	0	0.106978	0	-0.229573	-0.576812	0.104361	-1.49444	-0.672476	protein	n.a.	n.d.
sll0752	NA	hypothetical protein	mRNA	0.0879736	0	-0.592776	0	0.096119	0	0.262158	-0.0422931	-0.108459	-2.10828	-0.956863	protein	Q55627	-0.423227
sll0753	folD	FolD bifunctional protein	mRNA	0.404283	0	-0.381754	0	0.23613	0	0.65805	-0.0804386	0.150805	-2.22627	-0.846211	protein	Q55626	0.465049
sll0754	NA	ribosome binding factor A	mRNA	-0.346872	0	0.582681	0	0.233361	0	-0.325521	0.607112	-0.00485538	0.0988947	-0.538725	protein	Q55625	-0.434842
sll0755	tpx, ycf42	thioredoxin peroxidase	mRNA	-1.24403	-1	-0.866909	0	-0.035095	0	0.0330184	-0.0896771	0.227865	-1.48358	-0.681109	protein	Q55624	-0.46002
sll0756	NA	unknown protein	mRNA	-1.01922	-1	-1.26762	-1	-0.228118	0	0.106399	-0.151949	0.21033	-1.06783	-0.621949	protein	Q55623	-0.510714
sll0757	purF	amidophosphoribosyltransferase	mRNA	0.144429	0	0.0704579	0	-0.394824	0	-0.113893	0.081275	-0.633214	0.141191	-1.32069	protein	Q55621	-0.768169
sll0759	NA	ABC transporter ATP-binding protein	mRNA	0.291361	0	-1.05073	-1	-0.409052	0	1.44993	1.15945	0.366371	0.1978	0.277683	protein	Q55619	-0.149771
sll0760	ycf38	hypothetical protein YCF38	mRNA	-0.135557	0	-1.10368	-1	0.635545	0	0.458815	0.630168	0.856108	-0.548676	0.921523	protein	Q55618	-0.204746
sll0761	NA	unknown protein	mRNA	-0.121234	0	-0.128391	0	0.906514	0	0.113743	1.21486	0.850053	0.311709	0.492689	protein	Q55617	-1.14186
sll0762	NA	unknown protein	mRNA	0.466248	0	-0.00438913	0	0.502716	0	1.03831	1.60484	0.965919	0.572537	0.540781	protein	Q55616	n.d.
sll0763	NA	hypothetical protein	mRNA	2.16146	1	1.19647	1	1.03157	1	1.53704	1.86043	0.566681	1.1606	0.563664	protein	Q55615	n.d.
sll0764	urtD	urea transport system ATP-binding protein	mRNA	1.40197	0	0.044293	0	-0.0622018	0	1.56573	1.19246	0.454523	0.422777	-0.222931	protein	Q55614	-0.199159
sll0765	NA	hypothetical protein	mRNA	0.660789	0	0.68871	0	-0.386398	0	0.799427	0.428308	-0.257166	0.342383	-0.889109	protein	Q55613	n.d.
sll0766	radC	DNA repair protein RadC	mRNA	0.877871	0	1.01477	1	-0.214521	0	0.701948	0.702854	-0.235332	0.867755	-0.828541	protein	P52601	n.d.
sll0767	rpl20	50S ribosomal protein L20	mRNA	-1.82506	-1	-0.438066	0	-0.0956965	0	-1.3533	-0.178836	-0.452812	-1.54661	-0.598042	protein	P48957	-0.0165705
sll0771	glcP, gtr	glucose transport protein	mRNA	-0.790628	0	-1.58136	-1	-1.14231	0	-0.890756	-1.52606	-0.477355	-2.05346	-2.0956	protein	P15729	n.d.
sll0772	NA	probable porin	mRNA	0.338199	0	-0.0107058	0	0.0196412	0	0.701779	-0.884404	-0.451361	-1.70658	-1.10785	protein	P15730	n.d.
sll0775	NA	unknown protein	mRNA	-0.0462599	0	-0.349373	0	-0.518069	0	0.705356	0.179208	-0.0968326	-0.674972	-0.946234	protein	Q55958	n.d.
sll0776	spkD	serine/threonine kinase	mRNA	0.206503	0	0.0245667	0	-0.55175	0	0.505838	0.0527771	0.0718452	-0.265999	0.266835	protein	P54735	n.d.
sll0777	NA	putative carboxypeptidase	mRNA	-1.25236	-1	-0.856515	0	0.0187171	0	-1.2077	-0.603164	0.117986	-1.83938	-0.275072	protein	Q55957	n.d.
sll0778	NA	ABC transporter, ATP-binding protein	mRNA	-0.578765	0	-0.543338	0	-0.00882477	0	-0.225128	0.147525	0.190783	-1.80724	-0.656729	protein	Q55956	n.d.
sll0779	NA	unknown protein	mRNA	-0.608345	0	-0.337841	0	-0.182483	0	-1.10022	-0.639541	-0.0279407	-1.91269	-0.432122	protein	Q55955	n.d.
sll0780	NA	unknown protein	mRNA	-0.691504	0	-1.37266	-1	0.122672	0	-1.26839	-1.64553	-0.0100619	-2.39159	0.768655	protein	Q55954	n.d.
sll0781	NA	hypothetical protein	mRNA	-0.682237	0	-1.61055	0	-0.00183006	0	-0.39467	-1.12743	-0.263331	-2.85624	-0.992727	protein	Q55953	0.306897
sll0782	NA	transcriptional regulator	mRNA	0.882429	0	0.420357	0	0.531303	0	0.795734	0.805441	0.383803	0.589499	-0.252598	protein	Q55952	n.d.
sll0783	NA	unknown protein	mRNA	-0.0772278	0	-0.788232	0	0.508221	0	-0.794494	-0.093427	0.64363	-1.58476	0.889287	protein	Q55950	1.00401
sll0784	merR	nitrilase	mRNA	-0.112107	0	-0.350184	0	0.490571	0	1.09036	1.12513	0.427831	-1.26276	0.496976	protein	Q55949	n.d.
sll0785	NA	unknown protein	mRNA	0.0125631	0	-0.360866	0	0.2331	0	0.385022	0.697232	0.163233	-1.26908	0.30407	protein	Q55948	n.d.
sll0786	NA	unknown protein	mRNA	0.257579	0	0.0262568	0	0.356053	0	1.10378	1.96987	0.149938	-3.48991	-0.393473	protein	Q55947	n.d.
sll0787	NA	hypothetical protein	mRNA	0.515804	0	0.755936	0	0.481496	0	0.752054	0.374306	0.223351	-0.889766	-0.359707	protein	Q55946	n.d.
sll0788	NA	hypothetical protein	mRNA	-0.341362	0	-2.14354	-1	-2.52353	-1	1.02076	0.165186	-0.214536	-3.78362	-5.68726	protein	Q55943	n.d.
sll0789	NA	two-component response regulator OmpR subfamily	mRNA	0.290592	0	-1.13385	-1	-1.6258	-1	0.847862	-0.147259	-0.0399286	-3.98268	-5.50259	protein	Q55942	n.d.
sll0790	hik31	two-component sensor histidine kinase	mRNA	1.61859	1	-0.150261	0	-1.28976	0	1.86632	2.39594	0.151008	-3.01471	-3.63604	protein	Q55941	-1.07639
sll0792	ziaR	Zinc-responsive repressor ZiaR	mRNA	0.0990678	0	3.42635	1	1.12914	1	0.432738	2.60043	0.654448	2.53705	-0.449755	protein	Q55940	n.d.
sll0793	NA	hypothetical protein	mRNA	0.807238	0	3.1331	1	0.80399	0	0.834005	2.39891	0.397972	2.33279	-0.358535	protein	Q55939	n.d.
sll0794	corR, coaR	cobalt-dependent transcriptional regulator	mRNA	0.533062	0	0.556489	0	0.402445	0	1.12488	1.80851	0.209843	1.76102	0.0500084	protein	Q55938	n.d.
sll0797	nrsR, rppA	redox-responsive and/or Ni(II)-responsive regul ator, two-component response regulator OmpR subfamily	mRNA	0.34507	0	-0.527971	0	-0.681458	0	1.49143	0.419531	-0.0418663	-0.880074	0.551898	protein	Q55933	n.d.
sll0798	nrsS, rppB, hik30	Ni(II)-sensor and/or redox sensor, two-componen t sensor histidine kinase	mRNA	0.53602	0	0.15807	0	0.0217333	0	1.5572	1.09856	0.174043	-0.991425	-0.783634	protein	Q55932	n.d.
sll0800	NA	hypothetical protein	mRNA	0.627112	0	1.02891	1	0.14421	0	0.167445	1.05515	0.280561	0.115424	-0.222587	protein	Q55927	n.d.
sll0802	NA	hypothetical protein	mRNA	0.526111	0	-0.138397	0	0.50618	0	0.112854	-0.259813	0.272141	-1.0724	-0.147543	protein	P74066	n.d.
sll0803	NA	hypothetical protein	mRNA	-0.482132	0	-0.654577	0	0.173425	0	0.425358	0.0975349	0.368059	-1.66285	0.466889	protein	P74065	n.d.
sll0804	NA	hypothetical protein	mRNA	0.13051	0	-0.467699	0	0.020072	0	0.801877	0.114886	0.473973	-1.13198	-0.700801	protein	P74064	n.d.
sll0807	rpe	pentose-5-phosphate-3-epimerase	mRNA	-0.791405	0	-0.795881	0	0.39569	0	-0.522412	0.346242	1.1005	0.0740984	0.767836	protein	P74061	-0.147821
sll0808	NA	putative transposase [ISY508a: 1710788 - 171175 3]	mRNA	0.381552	0	0.203713	0	0.307931	0	0.878783	1.30054	0.58556	0.951529	0.426982	protein	P74059	n.d.
sll0809	NA	hypothetical protein	mRNA	0.503996	0	1.01629	1	0.347476	0	0.941686	0.745788	0.215753	-0.528171	-0.513912	protein	P74052	n.d.
sll0810	NA	unknown protein	mRNA	-1.11849	-1	0.112979	0	0.326259	0	0.00376615	0.281498	-0.0976916	-1.16974	0.405052	protein	P74051	n.d.
sll0811	NA	unknown protein	mRNA	0.662335	0	1.02675	0	-0.116425	0	0.206877	-0.384172	-0.276984	-0.169744	0.0213619	protein	P74050	n.d.
sll0812	NA	hypothetical protein	mRNA	-0.779754	0	-0.895548	0	0.0433549	0	-0.377889	-0.565046	-0.366989	-2.93543	0.555962	protein	P74047	n.d.
sll0813	ctaC	cytochrome c oxidase subunit II	mRNA	-0.115114	0	0.608374	0	0.55328	0	0.0325176	0.233879	0.0472678	-0.999789	-0.235698	protein	P74044	0.398359
sll0814	NA	hypothetical protein	mRNA	-0.384404	0	-0.136564	0	0.25389	0	0.479159	1.18118	0.952126	0.0736903	0.0935624	protein	P74043	n.d.
sll0815	NA	unknown protein	mRNA	-1.10967	-1	0.351195	0	0.415927	0	-0.455603	0.686887	0.231902	-0.120803	0.20044	protein	P74042	0.502836
sll0816	NA	probable oxidoreductase	mRNA	0.892944	0	0.439502	0	0.709382	0	1.33077	0.809609	0.145473	0.716411	0.0148658	protein	P74041	0.452794
sll0817	miaA	tRNA delta-2-isopentenylpyrophosphate (IPP) tra nsferase	mRNA	1.19291	1	0.222145	0	0.0446406	0	2.28323	1.24389	0.141316	0.881022	0.449246	protein	P74040	n.d.
sll0818	NA	tetrapyrrole methylase family protein	mRNA	0.624969	0	0.760788	0	0.176901	0	1.38247	0.584517	-0.119634	-0.106212	-0.589097	protein	P74038	-0.32834
sll0819	psaF	photosystem I reaction center subunit III precu rsor (PSI-F), plastocyanin (cyt c553) docking protein	mRNA	-1.69922	-1	-3.47757	-1	0.0746867	0	-2.3686	-3.05863	0.358687	-4.93041	-0.273725	protein	P29256	-0.194601
sll0821	cph2	phytochrome-like protein	mRNA	2.39674	1	2.56491	1	0.424482	0	1.06589	0.800523	0.124269	2.93292	-0.478671	protein	Q55434	0.336365
sll0822	NA	hypothetical protein	mRNA	-1.47952	-1	-0.966024	0	0.152076	0	-1.59146	-0.34985	-0.363731	-0.849012	-1.37496	protein	Q55432	-0.271454
sll0823	sdhB	probable succinate dehydrogenase iron-sulfur pr otein	mRNA	0.12625	0	0.725863	0	0.359888	0	-0.309793	0.539266	-0.0970813	0.542322	-1.02744	protein	Q55431	n.d.
sll0825	pcnB	polyA polymerase	mRNA	1.39266	1	0.290453	0	0.164146	0	1.36338	0.0380802	-0.0549784	-1.19892	-0.922058	protein	n.a.	n.d.
sll0827	NA	hypothetical protein	mRNA	-0.206747	0	0.297121	0	0.220522	0	-1.02155	0.823282	0.716532	-0.147974	0.474149	protein	Q55425	0.293846
sll0828	nylA	putative amidase	mRNA	-0.26899	0	0.756425	0	1.05141	1	1.43976	0.901917	1.05062	0.145644	0.0726668	protein	Q55424	1.30399
sll0829	rapQ	probable methyltransferase	mRNA	-0.619453	0	-0.182899	0	-0.177663	0	0.182095	0.274663	-0.0514755	-1.04723	-0.708775	protein	Q55423	-0.736989
sll0830	fus	elongation factor EF-G	mRNA	-0.432012	0	-0.964876	-1	0.0204126	0	-0.453855	-1.97999	-0.892489	-2.09576	-0.851518	protein	Q55421	-0.532832
sll0832	NA	hypothetical protein	mRNA	0.373533	0	-0.126823	0	-0.536702	0	0.365579	0.112459	0.194259	-1.35026	-0.93684	protein	Q55417	n.d.
sll0833	NA	probable oligopeptides ABC transporter permease protein	mRNA	-0.080699	0	0.41999	0	0.27907	0	0.467032	0.431564	0.264911	-1.13558	-0.192445	protein	Q55416	0.665447
sll0834	bicA	low affinity sulfate transporter	mRNA	1.32082	1	0.918006	0	1.02981	0	0.920813	0.631363	0.732137	-0.27515	-0.228563	protein	Q55415	n.d.
sll0837	NA	periplasmic protein, function unknown	mRNA	0.0106367	0	-0.394719	0	-0.155572	0	-0.46095	-0.485412	-0.130409	-0.707127	-0.794293	protein	P73762	-0.362637
sll0838	pyrF	orotidine 5' monophosphate decarboxylase	mRNA	0.120213	0	-0.325738	0	0.199558	0	0.243088	0.2606	0.290475	-0.354875	-0.698554	protein	P73761	-0.151335
sll0839	NA	hypothetical protein	mRNA	1.68466	1	0.71994	0	0.184864	0	1.00592	0.806801	0.290818	0.97714	-0.171281	protein	P73760	n.d.
sll0842	nplT	neopullulanase	mRNA	-0.376695	0	0.574448	0	0.833824	0	0.551004	0.120092	0.0918352	-0.115803	1.11069	protein	P73757	1.27653
sll0843	NA	unknown protein	mRNA	0.471087	0	0.717234	0	0.423866	0	1.05009	0.392562	0.0205576	1.28593	0.218471	protein	P73756	n.d.
sll0844	NA	tRNA (5-methylaminomethyl-2-thiouridylate)-meth yltransferase	mRNA	0.643552	0	1.3991	1	0.418213	0	0.745737	1.7614	0.370037	1.68174	-0.23784	protein	P73755	0.826016
sll0846	NA	hypothetical protein	mRNA	1.04185	0	4.21345	1	0.0896557	0	0.573626	2.13722	0.377698	2.81312	-0.16575	protein	P73752	n.d.
sll0847	NA	unknown protein	mRNA	-0.481018	0	-0.100701	0	-0.180706	0	-0.704444	0.116788	-0.0191577	0.900209	0.766678	protein	P73751	n.d.
sll0848	dnaA	chromosomal replication initiator protein DnaA	mRNA	0.935964	1	1.2189	1	0.447078	0	0.871844	0.235874	0.21284	-0.642056	-0.387514	protein	P49995	0.410919
sll0849	psbD	photosystem II reaction center D2 protein	mRNA	-0.565099	0	-1.66585	-1	0.188787	0	-0.723729	-0.461726	0.490956	-0.28808	0.0633773	protein	P09192	-0.2343
sll0851	psbC	photosystem II CP43 protein	mRNA	-0.294072	0	-2.02021	-1	0.404331	0	-0.847785	-1.3513	0.334409	-1.6677	0.0993023	protein	P09193	-0.0603528
sll0853	NA	hypothetical protein	mRNA	0.122898	0	0.393228	0	0.628979	0	0.0174995	0.0680981	0.179234	0.804161	0.270438	protein	P73747	0.359757
sll0854	NA	hypothetical protein	mRNA	0.809185	0	0.236579	0	0.454138	0	0.11891	0.0116721	-0.10316	-0.100501	-0.196538	protein	P73746	0.292696
sll0855	NA	putative channel transporter	mRNA	0.759185	0	-0.155218	0	0.405408	0	1.34837	0.185124	0.254699	-1.58259	-0.198611	protein	P73745	n.d.
sll0856	sigH	RNA polymerase ECF-type (group 3) sigma-E facto r	mRNA	0.0405473	0	-1.07433	-1	1.18039	1	0.0404983	-0.679773	-0.161211	-0.776697	-0.194387	protein	n.a.	n.d.
sll0857	NA	unknown protein	mRNA	-0.187302	0	-1.23667	-1	0.93518	1	0.00322247	-1.16836	-0.0971793	-1.18718	-0.139372	protein	P73743	n.d.
sll0858	NA	hypothetical protein	mRNA	-0.390135	0	-1.7778	-1	1.0778	1	0.0893845	-1.06233	-0.120882	-1.94726	0.177858	protein	P73742	-1.01712
sll0860	NA	hypothetical protein	mRNA	0.248313	0	0.17011	0	0.0549015	0	0.641978	0.710752	0.887026	0.601557	0.0321507	protein	P73586	-0.348076
sll0861	NA	hypothetical protein	mRNA	1.06568	0	0.460233	0	0.0671057	0	1.69776	1.1142	0.564634	1.54039	-0.268548	protein	P73585	0.0777861
sll0862	NA	hypothetical protein	mRNA	1.41966	1	0.464841	0	0.0827102	0	0.944199	0.670669	0.697975	0.484586	-0.401119	protein	P73584	0.161589
sll0863	NA	hypothetical protein	mRNA	1.30665	0	-0.0957367	0	0.347472	0	2.01346	0.667221	0.245367	0.76736	-0.429331	protein	P73583	n.d.
sll0864	NA	hypothetical protein	mRNA	3.32735	1	1.4327	1	0.782572	0	2.02352	1.26177	0.350963	2.28958	0.435955	protein	P73582	n.d.
sll0865	uvrC	excinuclease ABC subunit C	mRNA	0.36693	0	-0.248817	0	-0.44123	0	0.715032	0.528692	-0.0322113	-0.972512	-0.405434	protein	P73580	n.d.
sll0867	NA	hypothetical protein	mRNA	-1.22148	-1	-1.10349	-1	0.0374101	0	-0.477803	-0.0800224	0.41092	-0.865445	0.189885	protein	P73573	0.266492
sll0868	lipA	lipoic acid synthetase	mRNA	0.205755	0	-0.64093	0	0.194765	0	0.203247	-0.0477503	0.154461	-0.878914	-0.609873	protein	P73572	n.d.
sll0869	aat	Leu/Phe-tRNA-protein transferase	mRNA	0.821798	0	-0.310777	0	0.0565058	0	1.06012	1.42775	0.0152967	-0.662789	-0.393638	protein	P73571	n.d.
sll0871	NA	hypothetical protein	mRNA	0.463592	0	0.0115166	0	-0.342383	0	2.4497	1.47643	-0.00160041	0.723379	-0.0408506	protein	P73568	-0.963149
sll0872	NA	unknown protein	mRNA	-2.06232	-1	-2.69389	-1	-1.07273	-1	-0.511728	-0.60863	-0.4323	-2.98679	-0.287245	protein	P73565	-0.331894
sll0873	napC	carboxynorspermidine decarboxylase	mRNA	1.96963	1	1.90216	1	0.251666	0	1.48557	0.744353	0.000455129	1.16741	-0.228379	protein	P73562	0.0103571
sll0875	NA	hypothetical protein	mRNA	0.366265	0	0.356842	0	0.0318841	0	0.297735	0.279318	0.0102038	-1.64176	-0.784351	protein	P73555	n.d.
sll0876	ruvA	Holliday junction DNA helicase RuvA	mRNA	0.608889	0	0.315691	0	-0.849538	0	0.271393	0.256851	-0.0742036	-0.990406	-0.558317	protein	P73554	n.d.
sll0877	NA	hypothetical protein	mRNA	0.814064	0	1.03318	1	0.119382	0	0.890004	1.31258	0.437821	1.8829	-0.449196	protein	P73552	0.118121
sll0886	NA	hypothetical protein	mRNA	0.058725	0	0.793011	0	0.0195984	0	0.986401	0.590662	0.0537819	0.735434	-0.213127	protein	Q55362	0.0499888
sll0887	NA	putative modulator of DNA gyrase	mRNA	0.202787	0	0.304009	0	0.150342	0	0.289214	0.709293	0.4815	1.35353	-0.318366	protein	Q55361	-0.00286576
sll0888	NA	hypothetical protein	mRNA	-0.609243	0	-0.447312	0	0.201575	0	-0.321958	0.328353	0.143429	-0.0639234	-0.0592818	protein	Q55360	n.d.
sll0891	citH	malate dehydrogenase	mRNA	0.426569	0	0.0822987	0	-0.151773	0	0.127365	0.647105	-0.0902166	-0.0732649	-0.902342	protein	Q55383	-0.491133
sll0892	panD	aspartate 1-decarboxylase	mRNA	0.25512	0	-0.516702	0	-0.188103	0	-0.865676	-1.14108	-0.487942	-0.323119	-0.697799	protein	Q55382	n.d.
sll0895	cysQ	CysQ protein homolog	mRNA	0.0260693	0	-0.250133	0	-0.207506	0	0.766371	0.269312	0.0400272	-0.973779	-0.152683	protein	Q55507	-0.0106736
sll0896	ruvC	Holliday juction resolvase RuvC	mRNA	0.744961	0	0.357159	0	-0.0641407	0	0.601269	0.117256	-0.0427799	-1.21033	-0.341213	protein	Q55506	n.d.
sll0897	dnaJ	DnaJ protein, heat shock protein 40, molecular chaperone	mRNA	-0.0909512	0	0.46992	0	0.0633545	0	0.999306	0.747374	0.12872	-0.767163	-0.524513	protein	Q55505	-0.0227202
sll0898	NA	hypothetical protein	mRNA	2.1168	1	1.24483	1	0.219451	0	0.0895016	-0.0265401	0.0859687	0.105109	-0.254633	protein	P52640	n.d.
sll0899	glmU	UDP-N-acetylglucosamine pyrophosphorylase	mRNA	0.494452	0	0.267672	0	0.128432	0	0.879353	0.0528161	0.00983737	-1.41708	-0.642841	protein	Q55504	0.614073
sll0900	hisG	ATP phosphoribosyltransferase	mRNA	0.544002	0	-0.341612	0	-0.0331028	0	1.43842	0.501459	0.145211	-1.86508	-0.641438	protein	Q55503	0.209291
sll0901	purE	phosphoribosylaminoimidazole carboxylase	mRNA	0.353072	0	1.83613	1	0.653562	0	0.565334	1.27446	0.535807	0.830292	0.063027	protein	Q55498	0.61716
sll0902	argF	ornithine carbamoyltransferase	mRNA	-0.175872	0	0.193434	0	-0.0472886	0	-0.389554	-0.140213	-0.0508091	-0.251461	-0.228553	protein	Q55497	-0.370646
sll0905	maf	hypothetical protein	mRNA	3.48232	1	3.40473	1	0.0657979	0	1.02513	0.910358	-0.646368	3.67786	-0.241697	protein	P74331	n.d.
sll0909	NA	unknown protein	mRNA	-2.04718	-1	-0.778778	0	-0.399551	0	-0.724114	-0.0967497	0.0411124	-0.169732	-0.416268	protein	P74322	n.d.
sll0910	NA	unknown protein	mRNA	-2.44861	-1	-1.03722	-1	-0.542205	0	-2.05649	-0.0928837	-0.0263837	0.304236	0.658895	protein	P74321	n.d.
sll0911	NA	unknown protein	mRNA	-2.39479	-1	-1.19161	-1	-0.319496	0	-0.524252	-0.388143	0.255892	0.784416	0.975511	protein	P74320	n.d.
sll0912	NA	ABC transporter ATP binding protein	mRNA	-0.338063	0	-0.471157	0	0.0200952	0	0.373591	-0.321699	0.0255959	-0.713347	-0.534517	protein	P74317	0.122282
sll0913	NA	hypothetical protein	mRNA	-0.277976	0	-0.288546	0	0.104734	0	0.796858	0.210568	0.186671	-1.00367	0.0301059	protein	P74316	n.d.
sll0914	NA	unknown protein	mRNA	-0.616996	0	-0.394955	0	-0.462043	0	-0.12104	-0.190373	0.123021	-3.2201	-1.19288	protein	P74310	n.d.
sll0915	pqqE	periplasmic protease	mRNA	-0.656759	0	-0.685749	0	-0.0719695	0	0.184521	-0.310696	0.292633	-1.05218	-0.367311	protein	P74305	0.0851099
sll0916	cobH	precorrin isomerase, precorrin-8X methylmutase	mRNA	0.838197	0	-0.0380217	0	0.192167	0	1.13415	-0.115466	0.167476	-0.480049	-0.50662	protein	P74304	-0.0969559
sll0920	ppc	phosphoenolpyruvate carboxylase	mRNA	-0.337313	0	-0.680593	0	0.260092	0	0.125406	-0.68654	0.263643	-1.0682	-0.202329	protein	P74299	0.203815
sll0921	NA	two-component response regulator NarL subfamily	mRNA	0.91201	1	-0.395893	0	0.0235524	0	0.749303	0.0306796	0.163319	-0.747785	-0.601209	protein	P74298	-0.289067
sll0922	NA	unknown protein	mRNA	-0.0186113	0	0.145805	0	-0.342235	0	0.640615	0.359433	0.0427809	-2.35425	-0.715617	protein	P72878	n.d.
sll0923	epsB	tyrosine kinase Wzc	mRNA	-1.19275	-1	-1.54058	-1	-0.610748	0	1.00668	0.363216	0.0719548	-1.35976	-0.597266	protein	P72877	-0.910166
sll0924	NA	hypothetical protein	mRNA	2.33182	1	0.99408	1	0.163243	0	1.93948	1.30797	0.312305	0.645557	-0.286784	protein	P72876	n.d.
sll0925	NA	hypothetical protein	mRNA	-0.618028	0	0.492019	0	0.109556	0	-0.647725	0.158097	-0.0725036	0.156636	0.246894	protein	P72873	n.d.
sll0926	NA	hypothetical protein	mRNA	-0.52515	0	0.542138	0	0.0542865	0	-0.174418	0.472713	0.125943	0.0965318	-0.127435	protein	P72872	n.d.
sll0927	metX	S-adenosylmethionine synthetase	mRNA	-1.14028	-1	-1.68106	-1	-0.876775	0	0.0127514	0.0252705	0.109564	-2.51819	-1.11994	protein	P72871	-0.511449
sll0928	apcD	allophycocyanin-B	mRNA	-1.31394	-1	-0.911427	0	-0.465702	0	-0.932913	0.135186	-0.225165	-1.45181	-0.410416	protein	P72870	-0.2092
sll0930	NA	unknown protein	mRNA	0.787456	0	0.902743	1	0.0985095	0	0.655901	0.674948	0.170717	-0.326621	0.0019415	protein	P72869	n.d.
sll0931	NA	hypothetical protein	mRNA	0.912057	1	0.780546	0	0.241734	0	1.14292	0.700791	0.227027	-0.929275	-0.401186	protein	P72868	0.588975
sll0932	NA	hypothetical protein	mRNA	1.73898	1	1.40859	1	0.124264	0	1.35408	1.16989	0.302203	-0.197548	-0.212591	protein	P72867	n.d.
sll0933	NA	hypothetical protein	mRNA	-0.0346787	0	0.326529	0	-0.0596454	0	-0.159321	0.331185	-0.108646	0.124359	-0.719569	protein	P72865	0.371042
sll0934	ccmA	carboxysome formation protein CcmA	mRNA	-0.310651	0	0.0117806	0	0.113046	0	0.18703	0.781694	0.314174	0.0250997	-0.145044	protein	P72864	0.0686998
sll0936	NA	putative oxidoreductase	mRNA	0.0959478	0	-0.214641	0	0.46491	0	4.08233	1.21339	0.0053922	-1.10985	-0.387566	protein	P72861	0.243579
sll0938	NA	aspartate transaminase	mRNA	0.204035	0	-0.190795	0	0.709908	0	6.16335	3.95124	0.778432	0.226786	-0.698551	protein	P72859	1.13561
sll0939	NA	hypothetical protein	mRNA	-1.15392	-1	-1.70331	-1	0.588652	0	6.4281	4.46458	0.504926	2.19405	-0.159224	protein	P72858	n.d.
sll0943	NA	unknown protein	mRNA	-0.401468	0	0.178133	0	-0.073378	0	0.993951	0.429233	0.458986	-0.169751	0.606342	protein	P72853	n.d.
sll0944	NA	hypothetical protein	mRNA	-1.10455	-1	-0.189803	0	0.33839	0	0.00371746	0.799125	0.978953	-0.245647	1.03743	protein	P77971	n.d.
sll0945	glgA	glycogen synthase	mRNA	0.00572047	0	-1.13733	-1	-0.43843	0	0.0616028	-0.717117	-0.385948	-0.894166	-0.461142	protein	P74521	-0.319171
sll0947	lrtA	light repressed protein A homolog	mRNA	-1.83286	-1	-2.73337	-1	0.881161	0	-3.38334	-3.22276	-0.825365	-1.93274	-0.649629	protein	P74518	0.873708
sll0980	NA	unknown protein	mRNA	0.631753	0	1.23923	1	-0.2038	0	0.333088	0.829496	0.0245577	1.43131	-0.387248	protein	P73154	-2.68109
sll0981	NA	unknown protein	mRNA	-0.530651	0	0.154625	0	-0.104087	0	-0.31617	0.238655	-0.098619	-0.211122	0.0415878	protein	P73153	-0.154398
sll0982	NA	unknown protein	mRNA	-0.181391	0	-0.446521	0	0.29701	0	0.477732	0.397186	0.178802	-1.5054	0.0565207	protein	P73152	0.193627
sll0983	NA	hypothetical protein	mRNA	1.60224	1	0.88299	0	0.551848	0	2.06854	1.36092	0.852138	-0.624268	0.349111	protein	P73151	n.d.
sll0984	NA	hypothetical protein	mRNA	0.123066	0	-0.092742	0	-0.39975	0	-0.686634	0.263305	0.342389	-0.404125	0.699529	protein	P73149	n.d.
sll0985	NA	unknown protein	mRNA	-1.23813	-1	-0.531455	0	0.0836117	0	0.378776	0.692787	0.411241	-0.612447	0.484538	protein	P73148	n.d.
sll0986	NA	putative transposase [ISY120f(partial copy): 66 4387 - 664775]	mRNA	-0.143315	0	-0.188787	0	-0.390561	0	0.67523	0.504506	-0.18515	0.482374	-0.158744	protein	P73147	n.d.
sll0990	NA	glutathione-dependent formaldehyde dehydrogenas e	mRNA	0.0219592	0	-0.254916	0	-0.558785	0	0.597056	0.362258	-0.123506	-0.0976199	-0.674163	protein	P73138	-0.584642
sll0992	NA	putative esterase	mRNA	0.706724	0	-0.297104	0	-0.442984	0	0.47922	0.36917	0.118808	-0.0247908	-0.467445	protein	P73137	n.d.
sll0993	NA	potassium channel	mRNA	0.582592	0	0.648676	0	-0.108842	0	0.33514	0.609001	-0.0950116	-1.3123	-0.715618	protein	P73132	n.d.
sll0994	NA	hypothetical protein	mRNA	0.588839	0	0.732724	0	-0.687603	0	1.03919	0.482046	-0.332332	-0.716453	-0.507833	protein	P73131	n.d.
sll0995	NA	hypothetical protein	mRNA	-1.00493	-1	-0.540863	0	0.364961	0	-0.15967	0.0193319	0.864549	-0.952638	0.424018	protein	P73130	-0.182624
sll0996	NA	hypothetical protein	mRNA	-0.0894402	0	0.134577	0	0.198086	0	0.622306	-0.214161	-0.0190184	-0.794998	-0.862778	protein	P73127	0.307855
sll0997	NA	hypothetical protein	mRNA	-0.536262	0	-1.21319	-1	-0.302974	0	-0.898311	-0.360884	-0.0399932	-1.633	-0.742179	protein	P73126	-0.517161
sll0998	ycf30	LysR family transcriptional regulator	mRNA	-0.36612	0	-0.963124	-1	-0.978835	0	-0.258087	-0.827476	-0.566932	-1.65098	-0.976922	protein	P73123	-0.861597
sll1001	NA	ATP-binding protein of ABC transporter	mRNA	0.785971	0	0.948451	1	0.267113	0	0.694383	0.594391	0.060981	-0.512598	-0.396004	protein	P73030	n.d.
sll1002	ycf22	hypothetical protein YCF22	mRNA	0.984937	1	1.07885	1	0.283289	0	0.491693	0.131581	-0.101524	-0.432721	-0.931323	protein	n.a.	0.240595
sll1003	hik13	two-component sensor histidine kinase	mRNA	0.745308	0	0.620214	0	-0.602985	0	-0.413812	0.970017	0.131919	-1.50083	-1.77175	protein	P73025	n.d.
sll1004	NA	hypothetical protein	mRNA	0.861475	0	1.49037	0	0.411858	0	1.27207	1.57215	0.189216	0.387967	-0.0815413	protein	P73024	0.312516
sll1005	NA	MazG protein homolog	mRNA	0.953428	1	1.1569	1	0.489355	0	1.50046	0.983257	0.0949465	-0.0143777	-0.268116	protein	P73023	n.d.
sll1006	NA	unknown protein	mRNA	0.628683	0	1.08922	1	0.704936	0	0.499001	0.0531908	0.158045	-0.0916649	0.529501	protein	P73022	n.d.
sll1009	frpC	unknown protein	mRNA	-0.555971	0	-2.05928	-1	-1.28391	0	-0.919961	-0.92308	-0.622372	-2.05114	-0.331181	protein	P73019	-2.7097
sll1011	NA	hypothetical protein	mRNA	-0.639549	0	-0.188037	0	-0.4314	0	-0.657752	-0.518111	-0.272464	-1.52522	-0.576099	protein	P73013	n.d.
sll1017	amt2	ammonium/methylammonium permease	mRNA	0.100011	0	1.41666	1	0.558364	0	1.24497	1.48476	0.453985	-0.276429	0.134964	protein	P72935	-0.0759118
sll1018	pyrC	dihydroorotase	mRNA	0.438542	0	0.821268	0	-0.176371	0	0.6182	0.161223	-0.267817	-0.782024	-0.740088	protein	P72934	-0.383152
sll1019	HAGH1	hydroxyacylglutathione hydrolase	mRNA	0.754928	0	-0.122036	0	0.335711	0	1.79519	0.821398	-0.0889832	-1.37216	-1.47611	protein	P72933	-1.26641
sll1020	NA	probable glycosyltransferase	mRNA	-0.581266	0	-0.688401	0	-0.326682	0	-0.0319757	-0.725184	-0.166937	-2.22865	-0.500144	protein	P72930	0.0182863
sll1021	NA	hypothetical protein	mRNA	-0.938774	0	-1.18455	0	-0.63354	0	-0.496372	-1.54811	-0.0764761	-0.903191	0.183615	protein	P72929	-0.44825
sll1022	NA	hypothetical protein	mRNA	0.414748	0	2.45243	1	0.305871	0	0.313928	1.48742	0.479309	1.52774	0.454665	protein	P72928	n.d.
sll1023	sucC	succinyl-CoA synthetase beta chain	mRNA	0.469377	0	1.57951	1	0.132378	0	0.144906	0.381773	-0.00401499	-0.0811149	-0.363557	protein	P72927	0.181686
sll1024	NA	hypothetical protein	mRNA	0.655717	0	0.475752	0	-0.331163	0	0.445899	-0.187329	-0.0204806	-0.597143	-0.134769	protein	P72926	n.d.
sll1025	NA	hypothetical protein	mRNA	-0.055482	0	-0.462469	0	-0.038455	0	0.592152	0.559354	0.309628	0.186756	-0.376027	protein	P72924	-0.264401
sll1027	gltD	NADH-dependent glutamate synthase small subunit	mRNA	-0.0453456	0	-0.728735	0	0.0417049	0	-0.67007	-1.37645	-0.179344	-1.47494	-0.452987	protein	P72762	0.115434
sll1028	ccmK2	carbon dioxide concentrating mechanism protein CcmK	mRNA	-0.517036	0	-2.08363	-1	-0.381609	0	-0.880643	-1.4296	0.32787	-2.30811	-0.83009	protein	n.a.	-0.30743
sll1029	ccmK1	carbon dioxide concentrating mechanism protein CcmK	mRNA	-0.693548	0	-2.42374	-1	-0.379927	0	-0.552647	-1.34185	-0.0423739	-1.55389	-0.891394	protein	n.a.	-0.391794
sll1030	ccmL	carbon dioxide concentrating mechanism protein CcmL, putative carboxysome assembly protein	mRNA	-0.024414	0	-0.648244	0	-0.336903	0	-0.520965	-1.35715	0.191466	-2.11993	-0.666191	protein	P72759	-0.764429
sll1031	ccmM	carbon dioxide concentrating mechanism protein CcmM, putative carboxysome structural protein	mRNA	-0.130681	0	-2.276	-1	-0.319227	0	0.0774513	-1.19049	-0.143737	-1.66705	-0.440081	protein	P72758	-0.287657
sll1032	ccmN	carbon dioxide concentrating mechanism protein CcmN, putative carboxysome assembly protein	mRNA	0.577515	0	-1.85331	-1	-0.265418	0	0.569627	-0.970499	-0.200261	-2.08358	-0.632093	protein	P72757	-0.835147
sll1033	NA	probable protein phosphatase	mRNA	0.965763	1	0.144724	0	0.346646	0	0.969308	-0.119927	0.689067	-0.827145	0.0667052	protein	P72756	0.361278
sll1035	upp	uracil phosphoribosyltransferase	mRNA	-0.0739569	0	-0.375794	0	-0.105685	0	0.506635	-0.254962	-0.0913754	-1.39775	-0.341231	protein	P72753	0.220313
sll1036	NA	hypothetical protein	mRNA	1.10571	1	0.619555	0	-0.0399618	0	1.6363	0.304951	0.259742	-0.459688	-0.231022	protein	P72751	n.d.
sll1037	NA	unknown protein	mRNA	0.376666	0	0.169188	0	0.625437	0	1.10915	0.760589	0.702961	-0.781991	0.23079	protein	P72750	3.00639
sll1039	NA	hypothetical protein	mRNA	-0.765579	0	-0.459924	0	0.318697	0	0.795571	0.189674	0.207063	-0.386806	-0.0802911	protein	P72738	-0.305739
sll1040	NA	unknown protein	mRNA	0.172764	0	1.47727	1	0.996338	1	0.00308564	0.897591	0.34779	0.972678	1.04259	protein	P72735	2.82109
sll1041	cysA	similar to sulfate transport ATP-binding protei n CysA	mRNA	0.580445	0	0.437905	0	0.287835	0	-0.608129	1.32883	0.508152	-0.532282	-0.019269	protein	P72734	0.29783
sll1043	pnp	polyribonucleotide nucleotidyltransferase	mRNA	-0.414674	0	-0.787252	0	0.150873	0	-0.96721	-0.839175	-0.385154	-0.840628	-0.384805	protein	P72659	-0.0626197
sll1045	mutT	mutator MutT protein	mRNA	0.732325	0	-0.0126882	0	-0.527373	0	2.35718	1.15975	0.0161383	-0.384471	-0.499824	protein	P72658	0.215343
sll1049	NA	hypothetical protein	mRNA	-0.210607	0	1.20811	1	-0.0594651	0	0.699618	1.45489	0.363424	1.7761	-0.672623	protein	P72653	-0.0781367
sll1051	cpcF	phycocyanin alpha-subunit phycocyanobilin lyase	mRNA	0.507423	0	0.393251	0	0.115423	0	1.64574	1.52687	0.132231	0.273083	-0.599052	protein	P72652	0.778945
sll1052	NA	hypothetical protein	mRNA	0.685254	0	1.92568	1	-0.0441607	0	1.33152	1.31155	0.290118	-1.1477	-1.10621	protein	P72651	n.d.
sll1053	NA	hypothetical protein	mRNA	0.260335	0	0.918272	1	-0.0864633	0	0.681107	1.70607	0.493016	1.69638	-0.0605267	protein	P72647	-0.258499
sll1054	NA	hypothetical protein	mRNA	0.852084	0	0.765066	0	-0.0877248	0	1.05784	1.5439	0.729347	1.0595	-0.775204	protein	P72646	-0.607222
sll1056	purL	phosphoribosylformyl glycinamidine synthetase I I	mRNA	0.210383	0	-0.151424	0	-0.455296	0	0.485367	-0.0862042	-0.0900103	-0.583594	-0.675533	protein	P72644	-0.390244
sll1057	trxM2	thioredoxin M	mRNA	0.48837	0	0.575993	0	0.154451	0	0.800209	0.2978	-0.125108	1.22547	0.291242	protein	P72643	n.d.
sll1058	dapB	dihydrodipicolinate reductase	mRNA	0.731262	0	-0.136257	0	-0.437409	0	1.35604	0.32877	0.0754213	-0.215251	-0.144755	protein	P72642	0.0567663
sll1059	adk	adenylate kinase	mRNA	0.421942	0	-0.888436	0	0.0817561	0	0.968759	0.233636	-0.030347	-1.85621	-0.705179	protein	P72641	0.0302265
sll1060	NA	hypothetical protein	mRNA	0.352035	0	-0.11499	0	0.354939	0	-1.31969	-0.43391	0.152179	0.0329403	0.0497066	protein	P72637	-0.175858
sll1061	NA	unknown protein	mRNA	-2.04533	-1	-1.79343	-1	-0.361681	0	-1.33266	0.059131	-0.0552163	-1.27666	0.0720252	protein	P72636	n.d.
sll1062	NA	unknown protein	mRNA	-1.68835	-1	-1.96042	-1	-0.592985	0	-0.134015	1.21529	0.332313	-1.33968	-0.476212	protein	P72635	n.d.
sll1063	NA	hypothetical protein	mRNA	0.043527	0	0.0720735	0	-0.533851	0	0.0413776	0.310965	0.0682346	-0.192431	0.122869	protein	P72633	n.d.
sll1064	NA	hypothetical protein	mRNA	0.0149965	0	-0.117094	0	-0.111394	0	0.450436	-0.100833	0.0155254	-0.0906002	-0.459514	protein	P72631	-0.00979837
sll1068	NA	unknown protein	mRNA	-0.335255	0	-1.42088	-1	-0.0807517	0	0.144784	-0.368658	0.0917796	-3.01093	-0.285971	protein	P73285	n.d.
sll1069	fabF	3-oxoacyl-[acyl-carrier-protein] synthase II	mRNA	0.0300477	0	-1.41417	-1	-0.0985835	0	0.0697193	-0.811368	0.463198	-2.32717	-0.419302	protein	P73283	-0.0277922
sll1070	tktA	transketolase	mRNA	-0.0240172	0	-0.493802	0	0.307949	0	-0.0489154	0.442076	0.517122	-0.49995	0.649609	protein	P73282	0.103047
sll1071	NA	hypothetical protein	mRNA	0.069083	0	-0.179959	0	0.159673	0	0.986268	1.2682	1.3851	1.03523	-0.351286	protein	P73281	0.0899403
sll1072	NA	hypothetical protein	mRNA	0.708713	0	0.167152	0	0.192351	0	1.39391	1.56212	0.370513	0.628063	-0.156365	protein	P73280	n.d.
sll1074	leuS	leucyl-tRNA synthetase	mRNA	0.771367	0	0.482774	0	-0.135101	0	0.728673	0.348605	-0.0995157	-1.07882	-0.778133	protein	P73274	0.0228825
sll1076	pacL	cation-transporting ATPase PacL	mRNA	2.46956	1	0.552465	0	-0.190603	0	1.91818	0.29294	-0.00759315	-1.15334	-0.737639	protein	P73273	n.d.
sll1077	speB2	agmatinase	mRNA	0.702042	0	1.60129	1	-0.368523	0	-0.484753	0.0365003	-0.680435	2.34591	-1.67342	protein	P73270	0.667253
sll1078	hypA2	putative hydrogenase expression/formation prote in HypA	mRNA	0.404828	0	1.11551	1	-0.0719637	0	-0.930983	-0.362529	-0.355033	2.27957	-0.951219	protein	P73269	n.d.
sll1079	hypB	putative hydrogenase expression/formation prote in HypB	mRNA	-0.376155	0	0.0713655	0	-0.345408	0	-1.04146	-0.0068773	-0.169109	1.84411	-0.549759	protein	P73268	n.d.
sll1080	NA	ABC transport system substrate-binding protein	mRNA	0.0146544	0	0.417583	0	0.491052	0	-0.529467	0.20384	0.128569	1.08817	-0.703058	protein	P73267	0.0938416
sll1081	NA	ABC transport system permease protein	mRNA	0.37587	0	0.382314	0	0.412171	0	1.19663	0.671795	0.214893	1.55925	0.0866603	protein	P73266	n.d.
sll1082	nrtD	ABC transport system ATP-binding protein	mRNA	0.72349	0	0.0496557	0	-0.434248	0	2.34284	1.58302	0.337591	1.3428	-0.33815	protein	P73265	-0.147074
sll1084	NA	hypothetical protein	mRNA	0.138109	0	1.22796	1	0.0895641	0	0.32474	0.572591	-0.0281442	1.01872	-0.694125	protein	P73260	0.184163
sll1085	glpD	glycerol-3-phosphate dehydrogenase	mRNA	1.18259	0	2.56361	1	0.71103	0	2.5243	4.92621	1.82049	7.57083	3.62526	protein	P74257	2.54767
sll1086	NA	unknown protein	mRNA	0.664667	0	2.00751	1	1.37535	1	0.657488	2.57265	0.464991	1.56234	0.871449	protein	P74253	n.d.
sll1087	NA	similar to sodium/glucose cotransporter	mRNA	0.759937	0	0.712419	0	0.282224	0	0.690186	0.874447	0.175204	0.861281	-0.493982	protein	P74252	n.d.
sll1089	NA	periplasmic protein, function unknown	mRNA	-0.0901016	0	-0.540909	0	0.291095	0	0.211188	0.467692	0.0341233	-0.726962	-0.460155	protein	P74251	0.508737
sll1091	chlP	geranylgeranyl hydrogenase	mRNA	-0.933397	-1	-3.05002	-1	-0.0759553	0	-1.43711	-2.71283	-0.72842	-5.06672	-1.0229	protein	Q55087	0.207482
sll1092	NA	hypothetical protein	mRNA	-1.53052	-1	-1.64634	-1	0.214188	0	0.516952	-0.0369805	0.0252216	-3.58527	0.67957	protein	P74243	1.38488
sll1094	NA	putative transposase	mRNA	1.98833	1	1.24281	1	0.611065	0	n.d.	n.d.	n.d.	-0.169734	0.284429	protein	P74235	n.d.
sll1095	NA	hypothetical protein	mRNA	-0.267104	0	0.570742	0	-0.0579674	0	-0.0114641	0.256211	-0.290486	-0.550736	-1.00459	protein	P74231	n.d.
sll1096	rps12	30S ribosomal protein S12	mRNA	-0.114837	0	0.365805	0	0.17933	0	-0.0756113	0.228614	-0.386449	0.143474	-1.56649	protein	P74230	-0.646801
sll1097	rps7	30S ribosomal protein S7	mRNA	0.304249	0	0.811156	0	0.0546369	0	0.392302	0.860046	-0.505773	1.33202	-1.22215	protein	P74229	-0.272891
sll1098	fus	elongation factor EF-G	mRNA	1.80634	1	2.09203	1	0.500454	0	-0.374524	-0.516613	0.0226016	0.943315	-0.285564	protein	P74228	0.166497
sll1099	tufA	elongation factor Tu	mRNA	-0.143463	0	-0.956961	0	0.293651	0	-1.12439	-0.916432	-0.790476	-0.187606	-0.00112007	protein	P74227	0.169926
sll1101	rps10	30S ribosomal protein S10	mRNA	-1.45176	-1	-1.42107	-1	0.0317515	0	-2.27716	-1.29167	-0.851199	-0.0937584	-0.54714	protein	P74226	-0.315452
sll1102	gtrA	integral membrane protein (small) of a TRAP-typ e permease that mediates sodium-dependent glutamate trans port GtrA	mRNA	0.221822	0	-0.127321	0	-0.132286	0	0.841378	-0.0979455	-0.158027	-2.57341	-1.30199	protein	P74225	n.d.
sll1103	gtrB	integral membrane protein (large) of a TRAP-typ e permease that mediates sodium-dependent glutamate trans port GtrB	mRNA	0.385451	0	-0.26627	0	-0.466214	0	1.07435	0.171011	0.0261395	-2.11299	-1.20448	protein	P74224	n.d.
sll1104	gtrC	periplasmic substrate-binding protein of a TRAP -type permease that mediates sodium-dependent glutamate t ransport GtrC	mRNA	1.06248	0	0.765163	0	-0.178252	0	0.764317	0.52571	-0.0633066	-1.51408	-0.968808	protein	P74223	n.d.
sll1106	NA	hypothetical protein	mRNA	0.312958	0	2.49967	1	0.173596	0	0.37464	1.79513	0.144117	0.251765	0.596812	protein	P74720	0.192164
sll1107	NA	type IV pilus biogenesis protein PilI homolog	mRNA	1.82422	1	3.8283	1	-0.389402	0	2.137	2.54544	0.0176777	0.913046	0.0511028	protein	P74719	0.473704
sll1108	surE	stationary-phase survival protein SurE homolog	mRNA	-0.7361	0	-0.794788	0	-0.424542	0	-1.04297	-0.836324	-0.174287	-2.45664	-0.531476	protein	P74709	0.0318491
sll1109	NA	hypothetical protein	mRNA	-2.19143	-1	-1.77879	-1	-0.701514	0	-1.82176	-1.04721	-0.589441	-2.30401	-1.01381	protein	P74708	-0.895125
sll1110	prfA	peptide chain release factor 1	mRNA	-0.764596	0	-1.0908	-1	-0.598706	0	0.48336	0.135963	-0.342147	-0.937131	-1.37995	protein	P74707	-0.0503795
sll1112	aroQ	3-dehydroquinate dehydratase	mRNA	1.00412	1	1.52131	1	0.942764	0	-0.167591	1.31575	0.687511	0.155931	0.476266	protein	P73367	n.d.
sll1118	NA	hypothetical protein	mRNA	0.168298	0	0.137338	0	-0.0457932	0	0.0455012	0.0995978	-0.0379565	-1.33745	-0.736279	protein	P73346	0.338752
sll1119	NA	hypothetical protein	mRNA	0.0845168	0	-0.616756	0	-0.124816	0	0.47326	0.60748	0.398791	0.858699	0.187614	protein	P73341	n.d.
sll1120	NA	chromosome segregation protein SMC1	mRNA	0.748675	0	-0.723788	0	-0.326803	0	0.234703	-0.849073	0.174593	-0.836408	-0.957403	protein	P73340	-0.0502356
sll1121	NA	hypothetical protein	mRNA	0.679866	0	0.136606	0	-0.171875	0	0.89266	0.557149	0.107721	-0.655067	-0.626787	protein	P73339	n.d.
sll1123	NA	hypothetical protein	mRNA	0.034298	0	-0.252611	0	-0.311354	0	0.296567	0.244151	-0.174466	0.312438	-0.401326	protein	P73338	-0.388325
sll1124	plpA, hik3	two-component sensor histidine kinase, phytochr ome-like protein	mRNA	0.993376	1	-0.137255	0	-0.372513	0	0.00756091	0.263675	-0.407314	-0.581304	-0.451926	protein	P73337	n.d.
sll1127	menB	1, 4-dihydroxy-2-naphthoate synthase	mRNA	0.123281	0	-0.387504	0	0.0022779	0	0.506321	-0.387187	-0.161327	-0.326312	-0.156074	protein	P73495	0.07634
sll1129	todF	2-hydroxy-6-oxohepta-2, 4-dienoate hydrolase	mRNA	-0.173563	0	0.105543	0	-0.98423	-1	-0.679775	-0.101225	-0.38818	0.472395	-0.768793	protein	P73490	-1.07536
sll1130	NA	unknown protein	mRNA	-1.22393	-1	0.237947	0	0.89848	0	-1.19309	-0.901034	-0.252545	-1.16203	-0.89881	protein	P73488	0.176994
sll1131	NA	unknown protein	mRNA	0.0583699	0	0.544398	0	0.0496478	0	0.0530553	0.0309373	-0.237528	-0.711405	-0.984941	protein	P73486	n.d.
sll1132	NA	unknown protein	mRNA	-0.0118439	0	0.374556	0	-0.044002	0	0.521348	0.58725	-0.00401269	-0.861586	-0.873775	protein	P73485	n.d.
sll1135	NA	unknown protein	mRNA	-0.568242	0	-0.96692	0	-0.621435	0	0.711414	0.369971	0.247693	-2.26934	-1.35304	protein	P73476	-0.817594
sll1138	NA	hypothetical protein	mRNA	0.164127	0	1.25619	1	0.0272568	0	2.17122	1.56506	-0.105389	1.03744	-0.274975	protein	P73470	-0.125673
sll1142	NA	hypothetical protein	mRNA	-1.53734	-1	-0.868869	0	-0.307861	0	-0.494377	0.248451	-0.113387	-2.16972	-0.689144	protein	P73466	-0.718435
sll1143	pcrA	ATP-dependent helicase PcrA	mRNA	-1.50331	-1	-0.6859	0	0.210109	0	-0.610744	0.115366	0.223294	-0.712214	-0.768597	protein	P73465	0.409791
sll1144	mraW	hypothetical protein	mRNA	-0.170187	0	1.19465	1	0.900374	1	1.59092	1.2525	0.764578	0.450897	0.306752	protein	P73460	0.794059
sll1147	NA	glutathione S-transferase	mRNA	-0.93638	-1	-0.918217	-1	-0.114278	0	1.63691	0.932384	0.194502	-0.328084	-0.337669	protein	P73795	n.d.
sll1150	NA	hypothetical protein	mRNA	-0.874473	0	-1.84233	-1	-0.529524	0	-0.607174	-0.861976	-0.0825906	-1.48661	-0.814373	protein	P73793	-0.520021
sll1151	NA	unknown protein	mRNA	-0.0395629	0	0.436416	0	-0.0678732	0	-0.58655	-0.284202	-0.210807	-1.33162	-0.992045	protein	P73791	-0.888812
sll1154	norA	putative antibiotic efflux protein	mRNA	-0.316716	0	-0.270684	0	-0.0531765	0	0.752654	1.55355	0.251726	0.164254	0.30655	protein	P73784	n.d.
sll1155	NA	hypothetical protein	mRNA	-1.97985	-1	-0.838535	0	0.262069	0	-1.06786	0.342936	0.0777913	-0.808202	-0.340543	protein	P73783	n.d.
sll1156	NA	putative transposase [ISY120b: 1385747 - 138654 8]	mRNA	-0.962194	-1	-0.606463	0	-0.0864671	0	-0.351825	-0.0127604	-0.259357	0.254374	0.370008	protein	P73782	n.d.
sll1157	NA	putative transposase [ISY120b: 1385747 - 138654 8]	mRNA	-0.276793	0	0.055226	0	-0.165282	0	-0.40485	0.167074	-0.382324	0.38581	-0.112162	protein	P73781	n.d.
sll1158	NA	hypothetical protein	mRNA	0.195876	0	0.000613762	0	-0.650825	0	0.775891	-0.0794782	0.0981781	-2.28495	-0.821165	protein	P73777	n.d.
sll1159	NA	probable bacterioferritin comigratory protein	mRNA	-0.889916	0	-1.34498	-1	-0.427451	0	-0.805033	-0.525392	-0.0313463	-0.477805	0.470582	protein	P73776	n.d.
sll1160	NA	hypothetical protein	mRNA	-0.987392	-1	-1.50683	-1	-0.644726	0	-0.515247	-0.402986	-0.181952	-1.25995	-0.0572551	protein	P73775	n.d.
sll1161	NA	probable adenylate cyclase	mRNA	-0.467691	0	-0.616661	0	-0.11988	0	-1.24239	-0.385174	0.26409	-1.16999	0.544714	protein	P73774	n.d.
sll1162	NA	hypothetical protein	mRNA	0.791377	0	0.143998	0	0.374877	0	-1.30016	-0.992567	-0.16242	-3.56122	-0.538009	protein	P73773	n.d.
sll1163	NA	unknown protein	mRNA	-0.310513	0	-0.570644	0	-0.139354	0	0.801064	#NUM!	0.032477	-3.90612	-0.27823	protein	P73772	n.d.
sll1164	NA	hypothetical protein	mRNA	-0.23327	0	-0.695337	0	-0.162086	0	0.296247	0.188742	0.0589855	-2.84761	-0.223496	protein	P73771	n.d.
sll1165	mutS	DNA mismatch repair protein	mRNA	1.18975	0	1.0842	0	0.735186	0	1.17231	1.53744	0.664733	2.2512	0.0934402	protein	P73769	0.860917
sll1166	NA	hypothetical protein	mRNA	-0.197738	0	-1.40677	-1	0.13079	0	1.12248	0.607481	0.267719	-3.53414	-1.007	protein	P74204	n.d.
sll1167	pbp	unknown protein	mRNA	0.16363	0	-0.461345	0	-0.497197	0	4.20065	4.09544	0.631388	-0.201172	-0.929782	protein	P74200	n.d.
sll1169	NA	hypothetical protein	mRNA	-0.270305	0	0.423097	0	0.197932	0	0.395152	0.908919	0.10457	-2.01717	-0.448098	protein	P74198	n.d.
sll1170	NA	unknown protein	mRNA	-0.410326	0	-0.120545	0	-0.120154	0	0.985003	2.45731	0.126394	-1.12237	-0.476274	protein	P74197	n.d.
sll1172	thrC	threonine synthase	mRNA	0.0775215	0	0.341369	0	0.234231	0	-0.141915	0.41989	-0.112088	0.0278665	-0.789723	protein	n.a.	-0.0444962
sll1173	NA	hypothetical protein	mRNA	0.799484	0	0.000945007	0	-0.162699	0	0.203416	-0.0340495	-0.0302805	-1.87028	-0.412309	protein	P74191	-0.0892278
sll1174	NA	unknown protein	mRNA	-0.724372	0	0.0189773	0	0.374001	0	0.357536	0.516746	0.249086	-1.04951	-0.547998	protein	P74190	0.31431
sll1178	NA	probable carbamoyl transferase	mRNA	-0.751669	0	-1.53471	-1	-0.458545	0	0.482512	-0.717095	-0.29199	-3.55489	-1.39975	protein	P74178	-0.106928
sll1180	hlyB	toxin secretion ABC transporter ATP-binding pro tein	mRNA	-0.410628	0	-0.189387	0	0.44815	0	0.193418	-0.183671	0.318372	-1.70131	-0.422614	protein	P74176	-0.00833151
sll1181	hlyD	similar to hemolysin secretion protein	mRNA	-0.363249	0	-0.929451	-1	0.401067	0	0.00686728	0.153886	0.847025	-2.18996	-0.095414	protein	P74175	-0.0499224
sll1182	petC3	cytochrome b6-f complex alternative iron-sulfur subunit (Rieske iron sulfur protein)	mRNA	-0.0903056	0	0.187967	0	0.538155	0	0.12218	0.407469	0.203157	0.565947	-0.00667066	protein	P74174	-0.282831
sll1184	ho1	heme oxygenase	mRNA	-2.17715	-1	-1.0018	0	-0.0884695	0	-1.63441	-0.730704	0.0490792	-1.99543	-0.880105	protein	P72849	-0.223155
sll1185	hemF	coproporphyrinogen III oxidase, aerobic (oxygen -dependent)	mRNA	-1.44867	-1	-0.709577	0	0.220099	0	-1.73921	-1.62229	0.327718	-2.16813	-0.393699	protein	P72848	-0.182074
sll1186	NA	hypothetical protein	mRNA	0.390052	0	0.13032	0	0.374449	0	-0.519353	-0.411225	0.694595	-0.498685	-0.0738097	protein	P72847	0.200061
sll1187	lgt	prolipoprotein diacylglyceryl transferase	mRNA	0.00729269	0	0.186748	0	0.789189	0	-0.0620847	0.37161	0.640535	0.289735	0.410468	protein	P72846	n.d.
sll1188	NA	hypothetical protein	mRNA	0.289814	0	0.174588	0	0.84589	0	-0.0325371	-0.140136	0.133153	-0.180038	0.450482	protein	P72845	-0.194452
sll1189	glcE	glycolate oxidase subunit GlcE	mRNA	0.258265	0	0.897023	0	0.00165459	0	0.90746	0.985509	0.221733	1.55738	-0.0189359	protein	P72842	-0.136513
sll1191	NA	hypothetical protein	mRNA	0.244284	0	1.98485	1	0.206695	0	0.589724	0.804472	-0.369	2.69179	0.982149	protein	P72837	n.d.
sll1192	NA	hypothetical protein	mRNA	1.63125	0	2.23312	0	-0.293084	0	2.70484	2.12432	0.422508	2.50961	0.271327	protein	P72836	n.d.
sll1193	NA	hypothetical protein	mRNA	-0.776057	0	-0.679601	0	-0.697781	0	-0.315107	0.18355	0.425646	-1.78395	-0.772934	protein	P72833	0.0653871
sll1194	psbU	photosystem II 12 kDa extrinsic protein	mRNA	-1.70638	-1	-2.19147	-1	-0.257293	0	-1.77605	-1.53742	-0.406016	-1.92545	0.30865	protein	Q55332	0.0331938
sll1196	pfkA	phosphofructokinase	mRNA	-0.364266	0	-1.25544	-1	0.0868842	0	-0.346982	-1.59874	-1.34673	-2.33498	-1.62439	protein	P72830	-0.10309
sll1198	trmD	tRNA (guanine-N1)-methyltransferase	mRNA	0.790211	0	-0.430204	0	-0.233464	0	0.974019	0.530074	-0.0229566	-3.25941	-2.2126	protein	P72828	n.d.
sll1200	NA	hypothetical protein	mRNA	0.0335209	0	0.689321	0	0.0619671	0	0.541199	0.475128	0.186754	-1.31054	0.145066	protein	P72824	n.d.
sll1201	NA	hypothetical protein	mRNA	-0.513187	0	-0.532338	0	-0.154646	0	-0.217734	-0.153858	-0.047715	-0.213601	-0.285072	protein	P72822	n.d.
sll1202	NA	iron(III) dicitrate-binding protein of ABC tran sporter, FecB homolog	mRNA	-0.335282	0	-0.515114	0	-0.284228	0	-1.20299	-0.156492	0.116214	-2.17212	0.342824	protein	P72598	n.d.
sll1203	NA	hypothetical protein	mRNA	0.595384	0	0.445833	0	-0.331193	0	-0.357299	-0.110031	0.193096	-2.75556	0.895579	protein	P72597	n.d.
sll1204	NA	similar to macrolide efflux protein	mRNA	-0.167568	0	-0.232162	0	-0.17532	0	0.240574	0.526132	0.195097	-4.49051	-0.599871	protein	P72596	n.d.
sll1205	pchR	transcriptional regulator	mRNA	-0.493336	0	0.526801	0	0.437692	0	-0.351149	-0.481763	-0.121705	-1.04672	-0.351558	protein	n.a.	n.d.
sll1206	iutA	ferric aerobactin receptor, FhuA homolog	mRNA	0.405206	0	1.06704	1	0.0850462	0	2.16019	0.583511	0.136805	-0.89686	-0.578713	protein	P72594	n.d.
sll1209	lig	DNA ligase	mRNA	0.248828	0	-0.505157	0	-0.33686	0	0.428325	1.37355	0.117337	-3.20732	-0.876021	protein	P72588	0.214571
sll1212	rfbD	GDP-mannose 4, 6-dehydratase	mRNA	-0.669923	0	-0.72354	0	0.11968	0	-0.600456	-0.467367	0.634095	-0.806904	0.0108344	protein	P72586	0.515607
sll1213	NA	GDP-fucose synthetase	mRNA	-0.73169	0	-1.20822	-1	-0.198723	0	-0.575103	-0.653331	0.395353	-1.43424	-0.177367	protein	P72585	-0.00556747
sll1214	ycf59	hypothetical protein YCF59	mRNA	-2.49829	-1	-2.23233	-1	-0.193898	0	-1.89404	-1.03491	0.698973	-2.42128	-0.30549	protein	P72584	-0.16018
sll1217	NA	unknown protein	mRNA	-0.152986	0	0.256349	0	0.0416457	0	0.0513347	0.836653	0.607771	-0.981789	-0.344366	protein	P74030	0.635924
sll1218	ycf39	hypothetical protein YCF39	mRNA	-1.45155	-1	-0.283976	0	0.327828	0	-0.331961	0.68799	0.38344	-2.36723	-0.43063	protein	P74029	0.385949
sll1219	NA	hypothetical protein	mRNA	0.257102	0	1.16688	0	0.0887598	0	-0.117329	0.430799	-0.168635	-1.24371	-1.41387	protein	P74028	n.d.
sll1220	hoxE	putative diaphorase subunit of the bidirectiona l hydrogenase	mRNA	-0.256967	0	-0.797666	0	0.524259	0	-1.10492	-1.03549	-0.0442501	-0.785292	1.11849	protein	P74025	0.0561267
sll1221	hoxF	diaphorase subunit of the bidirectional hydroge nase	mRNA	-0.172068	0	-0.488452	0	0.651587	0	-0.833168	-0.861425	0.352611	-0.869333	1.36447	protein	P74024	0.353497
sll1222	NA	hypothetical protein	mRNA	-1.46773	-1	-1.7585	-1	1.05017	1	-0.854166	-0.982711	0.237758	-1.02775	1.50098	protein	P74023	0.443467
sll1223	hoxU	diaphorase subunit of the bidirectional hydroge nase	mRNA	-1.26504	-1	-1.78635	-1	0.90164	1	-1.20446	-0.908411	0.328944	-1.31784	1.15028	protein	P74022	0.714146
sll1224	hoxY	hydrogenase subunit of the bidirectional hydrog enase	mRNA	-0.957415	0	-1.21397	0	0.26736	0	-0.944561	-0.550681	0.248638	-2.42207	1.14296	protein	P74021	0.808172
sll1225	NA	unknown protein	mRNA	-2.25328	-1	-1.85837	-1	0.794988	0	#NUM!	-0.040463	0.0511118	-1.68413	2.26167	protein	P74019	n.d.
sll1226	hoxH	hydrogenase subunit of the bidirectional hydrog enase	mRNA	0.00510075	0	-1.21617	0	-0.287732	0	0.235274	-0.618962	0.176071	-2.42975	0.410108	protein	P74018	0.286429
sll1228	hik4	two-component hybrid sensor and regulator	mRNA	0.510864	0	0.0751154	0	0.710115	0	0.31738	0.226394	0.0241016	0.212827	-0.627482	protein	P74015	n.d.
sll1229	hik41	two-component hybrid sensor and regulator	mRNA	0.653727	0	-0.00786907	0	-0.118863	0	0.0573992	-0.186545	-0.0125498	-1.38832	-0.674871	protein	P74014	n.d.
sll1231	mtfB	mannosyltransferase	mRNA	0.370146	0	0.0560084	0	0.138552	0	-0.0907492	-0.334636	0.0338945	-1.41734	-0.368571	protein	P74013	-0.278518
sll1232	NA	hypothetical protein	mRNA	-0.45222	0	-0.585654	0	-0.109585	0	0.330548	0.30721	0.0548861	-1.58496	0.150581	protein	P74012	n.d.
sll1233	NA	hypothetical protein	mRNA	-0.0789018	0	0.0856978	0	0.143941	0	0.0142413	0.119863	0.187628	-1.44206	-0.704007	protein	P74011	0.217682
sll1234	ahcY	adenosylhomocysteinase	mRNA	-1.72567	-1	-1.43835	-1	0.0576835	0	-0.608485	0.119594	0.346654	-0.719815	0.920197	protein	P74008	0.0201676
sll1236	NA	unknown protein	mRNA	-0.063208	0	0.835657	0	0.227055	0	0.208293	-0.474682	-0.124259	0.320668	-0.348538	protein	P74006	n.d.
sll1237	hemK	N(5)-glutamine methyltransferase	mRNA	0.611613	0	1.16758	1	-0.0139212	0	1.16699	1.80298	0.83752	0.734825	-0.382038	protein	P74003	n.d.
sll1239	NA	unknown protein	mRNA	-0.956247	0	-0.311274	0	-1.2451	0	0.0102047	0.0672965	-0.33188	-0.745906	-1.08825	protein	P74001	-0.558553
sll1240	NA	unknown protein	mRNA	-1.50273	-1	0.00849334	0	-1.21747	-1	0.196758	0.253858	-0.438987	0.585045	-0.808911	protein	P74000	n.d.
sll1241	NA	unknown protein	mRNA	-1.88687	-1	-0.506701	0	-0.836836	0	-2.15606	-1.49399	-0.270495	-0.550811	-0.482242	protein	P73999	n.d.
sll1242	NA	hypothetical protein	mRNA	-0.436486	0	-1.07866	-1	0.117678	0	-0.169475	-0.580041	-0.191378	-2.42739	-0.733481	protein	P42349	-0.205331
sll1244	rpl9	50S ribosomal protein L9	mRNA	-0.646528	0	-0.330453	0	0.206068	0	-0.695706	0.138779	-0.349335	-1.34865	-0.907722	protein	P42352	-0.0803255
sll1245	cytM	cytochrome cM	mRNA	0.615345	0	1.93514	1	0.283486	0	0.899599	1.70024	0.137757	0.996703	-0.671551	protein	P42351	n.d.
sll1247	NA	hypothetical protein	mRNA	0.23583	0	0.121239	0	0.0316768	0	-0.0266263	0.378392	0.0164269	1.21627	0.0030524	protein	P45451	-0.0505282
sll1249	panC	pantothenate synthetase/cytidylate kinase	mRNA	0.351619	0	0.72313	0	0.0961456	0	0.601823	0.402153	0.0300106	-1.31045	-1.22997	protein	Q55074	0.537162
sll1250	NA	hypothetical protein	mRNA	-0.00146967	0	0.176125	0	0.300355	0	0.171221	0.468759	-0.0730139	-1.32193	-0.777074	protein	P74086	n.d.
sll1251	NA	hypothetical protein	mRNA	0.016537	0	-0.4249	0	0.513806	0	0.30953	-0.247418	-0.218243	-2.2093	0.221308	protein	P74084	-0.192108
sll1252	NA	hypothetical protein	mRNA	0.208594	0	0.165412	0	0.595085	0	1.03736	0.482949	0.289808	0.0647294	0.355927	protein	P74082	0.50311
sll1253	pcnB	similar to polyA polymerase	mRNA	1.0047	1	-0.277989	0	0.0364636	0	-0.025539	0.334562	0.300308	-1.59554	-0.676482	protein	n.a.	-0.487744
sll1254	NA	hypothetical protein	mRNA	-0.729371	0	0.510657	0	-0.251804	0	-0.742026	0.297975	0.0878021	-0.0586805	-0.314165	protein	P74078	n.d.
sll1255	NA	putative transposase [ISY203c: 1728942 - 173011 5]	mRNA	-0.896788	0	-0.518489	0	0.0532554	0	n.d.	n.d.	n.d.	0.257795	0.555745	protein	P74077	n.d.
sll1258	NA	dCTP deaminase	mRNA	0.0716579	0	-0.8321	0	-0.0284733	0	1.87227	-1.22442	-0.0623819	-2.64098	-0.72945	protein	P74073	0.566177
sll1260	rps2	30S ribosomal protein S2	mRNA	-0.692578	0	-0.565598	0	-0.027445	0	-0.969289	-0.177154	-0.705245	-0.308307	-1.36093	protein	P74071	-0.114523
sll1261	tsf	elongation factor TS	mRNA	-0.894466	0	-0.999346	0	0.195764	0	-0.580496	0.126705	-0.244315	-0.807727	-0.166412	protein	P74070	-0.128841
sll1262	NA	hypothetical protein	mRNA	-0.530927	0	-1.13365	-1	0.211884	0	-0.175708	-0.502857	0.452889	-2.12173	-0.847184	protein	P74069	0.250682
sll1263	NA	cation efflux system protein	mRNA	1.02113	1	-0.138258	0	0.183013	0	1.61952	0.61571	0.368241	-1.99061	-0.948396	protein	P74068	n.d.
sll1265	NA	unknown protein	mRNA	1.32037	1	0.0430646	0	0.0212716	0	1.1958	0.268006	0.179744	-1.19925	-0.728635	protein	P73551	0.70714
sll1267	NA	unknown protein	mRNA	-1.0163	-1	-0.96694	-1	0.217315	0	-1.07	-0.756743	0.101697	-2.91509	-0.736391	protein	P73550	n.d.
sll1268	NA	unknown protein	mRNA	-0.738696	0	0.404255	0	0.104075	0	-0.0399897	-0.0585484	0.0846289	-0.196176	0.108595	protein	P73549	-0.184417
sll1270	bgtB	periplasmic substrate-binding and integral memb rane protein of the ABC-type Bgt permease for basic amino acids and glutamine BgtB	mRNA	-0.382419	0	-1.42691	-1	-0.380594	0	-0.498671	-1.30684	-0.0748645	-1.14154	-2.25852	protein	P73544	-0.195597
sll1271	NA	probable porin	mRNA	-0.201084	0	-0.7567	0	-0.430269	0	0.41661	0.276133	0.27547	-2.21341	-1.93629	protein	P73543	-0.854069
sll1272	NA	unknown protein	mRNA	-0.0189172	0	-0.355261	0	0.192302	0	-0.479396	0.171251	-0.0952187	-0.696478	-0.382438	protein	P73542	-0.324139
sll1273	NA	unknown protein	mRNA	-0.996598	0	-0.413067	0	-0.13362	0	-0.329211	0.216942	-0.172497	-0.457948	0.285336	protein	P73541	0.252354
sll1274	NA	hypothetical protein	mRNA	0.0361927	0	1.69068	1	0.892584	0	0.109786	0.70424	0.0169065	-0.369015	-0.397582	protein	P73536	n.d.
sll1275	pykF	pyruvate kinase 2	mRNA	-0.460023	0	-1.40246	-1	-0.780021	0	0.459387	-0.464027	-0.289496	-1.15727	-1.38455	protein	P73534	-0.445982
sll1276	NA	ATP-binding protein of ABC transporter	mRNA	1.3395	0	0.362816	0	-0.0402273	0	-0.0919653	-0.310061	0.26797	-0.727874	-0.493257	protein	P73533	0.296849
sll1277	recF	RecF protein	mRNA	1.12879	0	0.466769	0	0.74148	0	0.847801	0.47949	-0.034402	1.42406	0.161174	protein	P73532	n.d.
sll1280	NA	hypothetical protein	mRNA	-1.18273	-1	-0.98891	-1	0.0236011	0	-0.606933	-0.0810212	0.278942	-1.39034	-0.185607	protein	P73529	0.359988
sll1281	psbZ, ycf9	photosystem II PsbZ protein	mRNA	-0.200209	0	0.151492	0	0.204917	0	-0.18575	0.0912069	0.369131	-0.289618	-0.738045	protein	P73528	n.d.
sll1282	ribH	riboflavin synthase beta subunit	mRNA	1.20565	1	1.37944	1	0.575048	0	1.10749	0.666783	0.257117	-0.477833	-0.534706	protein	P73527	0.182238
sll1283	spoIID	similar to stage II sporulation protein D	mRNA	-0.29535	0	-0.331858	0	0.340635	0	0.33148	0.328254	0.630374	-2.75669	-0.0801925	protein	P73193	-0.899236
sll1284	NA	esterase	mRNA	0.0814725	0	-0.553451	0	0.507487	0	1.07465	0.658124	0.599203	-3.38271	-0.307676	protein	P73192	-0.282363
sll1285	NA	hypothetical protein	mRNA	1.19952	1	-0.0156501	0	0.382931	0	2.81201	0.857889	0.212429	-2.28896	-0.312085	protein	P73191	n.d.
sll1286	NA	transcriptional regulator	mRNA	-0.141724	0	-0.740704	0	-0.0759185	0	-1.87915	-2.72185	-1.16264	-2.80711	-1.46407	protein	P73186	-0.440017
sll1289	NA	hypothetical protein	mRNA	-0.548134	0	-0.173294	0	0.214654	0	0.299827	0.965838	0.363163	-1.16968	-0.0929908	protein	P73178	0.718857
sll1290	rnb	probable ribonuclease II	mRNA	-0.48219	0	0.473107	0	-0.245328	0	0.115077	0.300819	0.287634	-0.299572	-0.582563	protein	P73177	0.109495
sll1291	NA	two-component response regulator PatA subfamily	mRNA	-0.387721	0	-0.974245	-1	0.108264	0	0.22966	-0.103629	0.495268	-2.21383	0.959144	protein	P73176	-0.0138753
sll1292	NA	two-component response regulator CheY subfamily	mRNA	-0.484439	0	-1.44375	-1	-0.467072	0	0.00191581	-0.494464	-0.0406785	-1.91346	0.409979	protein	P73175	-0.0846166
sll1293	NA	unknown protein	mRNA	0.317965	0	-0.421667	0	-0.180352	0	0.388438	-0.237568	-0.0656342	-1.94395	0.317287	protein	P73174	-1.2966
sll1294	pilJ	methyl-accepting chemotaxis protein	mRNA	0.249557	0	-1.10578	-1	-0.290203	0	0.960051	-0.627697	0.0244125	-1.68068	0.8289	protein	P73173	-0.344589
sll1296	hik39	two-component hybrid sensor and regulator	mRNA	1.64766	1	-0.190351	0	-0.16285	0	0.330496	-0.919151	0.0519759	-1.68441	0.192212	protein	P73172	-0.319758
sll1297	pobA	probable dioxygenase, Rieske iron-sulfur compon ent	mRNA	-0.25103	0	-0.613814	0	-0.216954	0	-0.567074	-0.727607	-0.00641002	-1.92192	0.00997764	protein	P73170	n.d.
sll1298	clcD	putative carboxymethylenebutenolidase	mRNA	-0.873974	0	-1.26398	-1	-0.021662	0	-0.423403	-0.474453	-0.0588704	-1.69712	-0.279075	protein	P73163	-0.333608
sll1299	ackA	acetate kinase	mRNA	-0.118108	0	-0.987636	-1	-0.132398	0	0.395148	-0.0119644	-0.0352992	-1.34845	0.135741	protein	P73162	-0.0128085
sll1300	NA	putative methyltransferase	mRNA	0.0637767	0	-0.728749	0	0.128635	0	0.188103	-0.557254	0.128221	-0.957172	-0.312069	protein	P73161	-0.309334
sll1304	NA	unknown protein	mRNA	-1.57437	-1	-3.5521	-1	-0.82813	0	-2.03878	-3.33886	-1.10917	-4.8057	-0.553851	protein	P73599	-0.718118
sll1305	NA	probable hydrolase	mRNA	0.0136628	0	-0.560084	0	-0.601922	0	-1.41153	-3.12733	-1.12259	-4.43949	-1.03284	protein	P73598	-0.98172
sll1306	NA	periplasmic protein, function unknown	mRNA	-1.20826	-1	-3.53725	-1	-0.794724	0	-0.981415	-3.11371	-1.01448	-4.95504	-1.19735	protein	P73597	-0.853292
sll1307	NA	periplasmic protein, function unknown	mRNA	-0.241114	0	-2.65866	-1	-0.734273	0	-0.764902	-2.58411	-0.712534	-2.82056	-1.2225	protein	P73596	-0.774177
sll1308	NA	probable oxidoreductase	mRNA	-0.799021	0	-1.47284	-1	0.577496	0	-0.48453	-1.17138	-0.176791	-3.50678	-0.963721	protein	P73591	0.219806
sll1314	dctP	putative C4-dicarboxylase binding protein, peri plasmic protein	mRNA	-1.97082	-1	-1.52384	-1	-0.156459	0	-1.86583	-1.15457	0.085522	-4.36523	-0.625559	protein	P73589	-0.053569
sll1315	NA	unknown protein	mRNA	-2.06264	-1	-1.5706	-1	-0.127299	0	-1.13424	-0.310408	0.326485	-4.21448	-0.430646	protein	P73588	0.18879
sll1316	petC1	cytochrome b6-f complex iron-sulfur subunit (Ri eske iron sulfur protein)	mRNA	-0.520966	0	-0.483142	0	-0.217812	0	-0.244817	0.15201	0.672294	-0.378233	-0.247302	protein	P26290	-0.116881
sll1317	petA	apocytochrome f, component of cytochrome b6/f complex	mRNA	-0.365469	0	-0.787239	0	-0.0112754	0	-0.00586863	0.10213	0.493328	-0.434307	-0.216228	protein	P26287	0.127855
sll1318	NA	hypothetical protein	mRNA	-0.313405	0	-0.677407	0	0.139835	0	-0.93316	-0.104022	0.0956928	-1.67236	0.162725	protein	P72733	n.d.
sll1319	NA	hypothetical protein	mRNA	0.188878	0	-0.378984	0	-0.0889478	0	-0.0824361	0.547669	-0.189038	-1.97643	0.571831	protein	P72732	n.d.
sll1321	atp1	hypothetical protein	mRNA	-0.434384	0	-1.1265	0	-0.232502	0	-1.53061	-1.06111	-0.584015	-2.11004	-0.262202	protein	P27196	n.d.
sll1322	atpI	ATP synthase A chain of CF(0)	mRNA	-0.758313	0	-1.53323	-1	-0.674731	0	-1.54704	-1.2074	-0.461586	-3.2922	-0.177574	protein	P27178	0.0179162
sll1323	atpG	ATP synthase subunit b' of CF(0)	mRNA	-0.72096	0	-1.67443	-1	-0.281852	0	-1.43775	-1.06864	-0.145472	-3.4861	0.12697	protein	P27183	0.0333435
sll1324	atpF	ATP synthase B chain (subunit I) of CF(0)	mRNA	-0.511266	0	-1.81404	-1	-0.329959	0	-1.30511	-1.40961	-0.133022	-3.60902	0.305477	protein	P27181	0.0681269
sll1325	atpD	ATP synthase delta chain of CF(1)	mRNA	-0.0293878	0	-1.62196	0	-0.247069	0	-0.690743	-1.0753	-0.0839165	-2.50244	0.519975	protein	P27180	-0.016735
sll1326	atpA	ATP synthase alpha chain	mRNA	0.0665649	0	-1.62631	-1	-0.249728	0	-0.150443	-0.710218	0.0898802	-2.33837	0.540886	protein	P27179	-0.0787711
sll1327	atpC	ATP synthase gamma chain	mRNA	0.0644018	0	-2.05829	-1	-0.332223	0	-0.810048	-1.16399	-0.235587	-3.1169	0.289936	protein	P17253	-0.0560522
sll1329	NA	inositol monophosphate family protein	mRNA	-0.247417	0	-0.625816	0	0.10062	0	-0.849382	-0.797334	0.106456	-0.360061	-0.418215	protein	P74542	0.150301
sll1330	NA	two-component system response regulator OmpR su bfamily	mRNA	0.909115	1	1.97156	1	1.35076	1	1.00928	2.08552	1.15928	2.10076	0.335852	protein	P74541	0.0671793
sll1333	NA	unknown protein	mRNA	0.804282	0	-0.161599	0	-0.0731423	0	1.40761	-0.318681	-0.0440348	-1.91762	-1.57018	protein	P74539	-0.341194
sll1334	NA	two-component sensor histidine kinase	mRNA	0.793017	0	1.20073	0	-0.742112	0	0.43516	0.262479	-0.00992682	0.970061	0.235678	protein	P74537	-0.993618
sll1336	NA	hypothetical protein	mRNA	-0.400269	0	-0.408381	0	-0.144216	0	0.561568	0.329511	-0.173816	-0.0884719	-0.602629	protein	P74535	-0.205319
sll1338	NA	unknown protein	mRNA	-0.440988	0	-0.150773	0	-0.282652	0	-1.21366	0.353553	-0.325959	-1.14295	-0.898249	protein	P74534	-0.189573
sll1340	NA	hypothetical protein	mRNA	0.139909	0	-0.145572	0	0.115022	0	0.361877	0.375403	0.139705	-1.06007	-1.13912	protein	P74532	n.d.
sll1341	bfr	bacterioferritin	mRNA	-1.03047	-1	-1.10687	-1	-0.425741	0	-0.922767	-0.411476	-0.437677	-0.668964	-0.425017	protein	n.a.	-0.291565
sll1342	gap2	NAD(P)-dependent glyceraldehyde-3-phosphate deh ydrogenase	mRNA	-1.23681	-1	-1.29324	-1	0.0816374	0	-0.864049	-0.679797	0.128483	-1.84643	-0.631705	protein	P80505	0.0486727
sll1343	ape2	aminopeptidase	mRNA	0.111942	0	-0.436724	0	0.313362	0	0.459511	-0.15443	0.521525	-2.08037	-0.162548	protein	P74527	0.228108
sll1344	NA	unknown protein	mRNA	-2.1272	-1	-1.7636	-1	-0.224955	0	-0.398833	-0.383048	-0.00439168	-2.52459	-0.534102	protein	P74526	n.d.
sll1348	NA	hypothetical protein	mRNA	4.03518	1	3.28991	1	0.638985	0	1.12938	0.0210779	-0.144173	1.09844	-0.222474	protein	P73526	n.d.
sll1349	cbbZp	phosphoglycolate phosphatase	mRNA	0.0593847	0	-0.300272	0	-0.880468	0	0.682429	-0.178444	-0.302875	-0.739116	-1.5481	protein	P73525	n.d.
sll1350	NA	hypothetical protein	mRNA	0.650927	0	-0.672368	0	-0.360069	0	1.07687	-0.580517	0.0612911	-1.63758	-0.945324	protein	P73524	n.d.
sll1352	NA	unknown protein	mRNA	0.144091	0	-0.00687828	0	0.169566	0	-0.200018	-0.291567	0.22418	-2.38366	-0.418811	protein	P73520	n.d.
sll1353	hik15	two-component sensor histidine kinase	mRNA	-0.362209	0	-0.901673	-1	-0.337722	0	0.554366	-0.235656	0.197482	-2.03497	-0.707545	protein	P73519	n.d.
sll1354	recJ	single-strand-DNA-specific exonuclease RecJ	mRNA	0.179445	0	0.061559	0	-0.293894	0	0.793124	0.492892	-0.0146858	-0.542056	-0.585739	protein	P73518	n.d.
sll1355	NA	hypothetical protein	mRNA	0.388892	0	0.644176	0	0.332387	0	0.0583082	-0.348455	-0.257748	-0.156536	-0.675398	protein	P73513	n.d.
sll1356	glgP	glycogen phosphorylase	mRNA	-1.16511	-1	-2.58745	-1	0.531552	0	-2.07628	-2.15611	-0.0514137	-1.81122	1.09152	protein	n.a.	0.0807618
sll1358	NA	putative oxalate decarboxylase, periplasmic pro tein	mRNA	-0.390096	0	-2.48385	-1	-0.513366	0	-1.73355	-3.65657	-2.06654	-4.14524	-1.53649	protein	P73510	-1.39077
sll1359	NA	unknown protein	mRNA	0.225068	0	-1.40884	-1	-0.523421	0	-0.396704	-1.57994	-0.624643	-3.89996	-1.66067	protein	P73509	n.d.
sll1360	dnaX	DNA polymerase III subunit gamma/tau [Contains: Ssp dnaX intein]	mRNA	0.8976	0	0.356927	0	0.527784	0	1.28795	0.93346	0.458541	-1.66427	-0.408706	protein	n.a.	n.d.
sll1362	ileS	isoleucyl-tRNA synthetase	mRNA	-1.21234	-1	-1.10998	-1	0.0791348	0	-0.791322	-0.520809	0.168386	-0.764661	-0.35202	protein	P73505	0.27223
sll1363	ilvC	ketol-acid reductoisomerase	mRNA	-0.476706	0	-0.492825	0	-0.225406	0	-0.227406	-0.041119	-0.497685	-0.229852	-0.912924	protein	P29107	0.100017
sll1365	NA	unknown protein	mRNA	0.0492418	0	0.398392	0	0.264227	0	1.38873	0.776679	0.392203	-1.4145	-0.0447925	protein	P74554	0.101794
sll1366	NA	putative SNF2 helicase	mRNA	0.210806	0	-0.115264	0	-0.228944	0	-0.156684	-0.123107	-0.060405	-0.909465	-0.533757	protein	P74552	-0.133292
sll1367	NA	hypothetical protein	mRNA	-0.77962	0	-0.783707	0	-0.614951	0	-0.863929	-0.511414	-0.1642	-0.382596	-0.820526	protein	P74544	-0.701318
sll1369	NA	putative peptidase	mRNA	1.20256	0	0.974367	0	0.236231	0	1.79302	0.891185	0.218224	0.922604	-0.22207	protein	P74173	n.d.
sll1370	rfbM	mannose-1-phosphate guanylyltransferase	mRNA	0.723689	0	-0.279817	0	0.142349	0	0.714398	0.226677	0.116929	-1.35818	-0.733321	protein	P74172	0.221311
sll1371	sycrp1	cAMP receptor protein, essential for motility	mRNA	0.386851	0	-0.447449	0	-0.0342719	0	0.208237	-0.463135	0.198475	-1.72667	-0.768428	protein	P74171	0.54845
sll1372	NA	hypothetical protein	mRNA	0.282768	0	0.00413952	0	0.649175	0	0.744815	0.428478	0.39842	-0.0779557	0.22173	protein	P74170	n.d.
sll1373	NA	unknown protein	mRNA	1.6033	0	1.25003	0	0.169006	0	0.913815	0.51013	-0.14149	0.814567	-0.414701	protein	P74169	n.d.
sll1374	melB	probable sugar transporter	mRNA	0.351919	0	-0.224252	0	-0.118238	0	0.112419	0.197988	0.157245	-0.186893	-0.000170048	protein	P74168	n.d.
sll1376	NA	hypothetical protein	mRNA	0.156266	0	0.621979	0	-0.264133	0	1.55384	1.09255	0.228788	-0.400399	-0.82636	protein	P74167	0.183482
sll1377	NA	probable glycosyltransferase	mRNA	0.242884	0	0.498776	0	0.122551	0	-0.0480254	0.669051	0.236608	0.104102	-0.631402	protein	P74165	-0.226734
sll1378	NA	periplasmic protein, function unknown	mRNA	0.565331	0	0.266847	0	0.244377	0	1.4183	1.35869	0.479187	-0.229261	-1.01627	protein	P74164	1.12324
sll1380	NA	periplasmic protein, function unknown	mRNA	-0.328519	0	-1.0495	-1	-0.121419	0	0.0368748	-0.273829	-0.221159	-1.83658	-0.706288	protein	P74162	-0.352244
sll1381	NA	hypothetical protein	mRNA	-0.482065	0	-1.3647	-1	-0.163131	0	0.420508	-0.152131	-0.147913	-1.57817	-0.291986	protein	P74161	0.106383
sll1382	petF, fdx	ferredoxin, petF-like protein	mRNA	0.106855	0	0.750051	0	0.523169	0	0.555412	1.5103	0.357396	2.27323	0.488948	protein	n.a.	0.182844
sll1383	suhB	probable myo-inositol-1(or 4)-monophosphatase	mRNA	1.39406	1	1.64382	1	0.900121	0	1.31222	1.66434	0.678022	2.83028	-0.223202	protein	P74158	0.465219
sll1384	NA	similar to DnaJ protein	mRNA	0.013412	0	-0.878306	0	-0.460409	0	-0.82207	-1.09909	-0.965487	-0.493929	-1.15739	protein	P74157	-0.353688
sll1386	NA	hypothetical protein	mRNA	1.39987	1	2.13364	1	-0.0394752	0	2.33051	2.13016	0.29285	1.55021	-0.451405	protein	P74151	n.d.
sll1387	pppA	serine/threonine protein phosphatase PppA	mRNA	0.0215426	0	0.658724	0	0.284531	0	-0.000921875	0.280965	-0.0259693	0.250938	-0.015614	protein	P74150	n.d.
sll1388	NA	hypothetical protein	mRNA	1.79107	1	2.43614	1	-0.341545	0	2.76996	1.56505	0.135231	1.62096	-0.438624	protein	P74148	-0.659344
sll1389	NA	hypothetical protein	mRNA	2.69094	1	2.87785	1	-0.075049	0	4.4089	2.19333	0.340945	1.60167	-0.313106	protein	P74147	n.d.
sll1390	NA	hypothetical protein	mRNA	0.0127751	0	-0.451373	0	0.12459	0	0.696315	0.241293	0.0575712	0.310542	0.0150724	protein	P74145	-0.22255
sll1392	NA	transcriptional regulator	mRNA	1.62563	0	2.30656	0	0.37816	0	0.856605	1.59181	0.0633324	3.24535	-0.893775	protein	P72624	n.d.
sll1393	glgA	glycogen (starch) synthase	mRNA	-0.455568	0	-0.336955	0	0.12351	0	-0.749982	0.0940974	0.592185	0.0750187	0.156596	protein	P72623	-0.0233733
sll1394	msrA	peptide methionine sulfoxide reductase	mRNA	-0.544937	0	0.375988	0	0.366515	0	0.0666675	1.45746	0.749226	0.992109	0.88558	protein	P72622	0.376391
sll1395	rfbD	dTDP-6-deoxy-L-mannose-dehydrogenase	mRNA	0.972463	1	1.39801	1	0.638901	0	1.42806	2.29429	0.499835	1.30343	0.473092	protein	P72621	n.d.
sll1396	NA	unknown protein	mRNA	-0.980331	-1	-0.560936	0	-0.198935	0	-1.36423	-0.353917	-0.0439978	-0.18582	-0.251287	protein	P72619	-0.393932
sll1397	NA	putative transposase [ISY100a: 52234 - 53180]	mRNA	-0.939793	-1	0.0473463	0	-0.127782	0	-0.166258	1.01238	0.358624	1.11763	0.0203499	protein	P75027	n.d.
sll1398	psb28, psbW, psb13, ycf79	photosystem II reaction center 13 kDa protein	mRNA	-2.29954	-1	-2.01602	-1	0.321358	0	-1.00555	-0.378586	-0.057136	-2.66411	-0.730943	protein	n.a.	0.585307
sll1399	NA	hypothetical protein	mRNA	-0.319912	0	-0.376815	0	0.514368	0	-0.26692	0.454921	0.104818	-2.23929	-0.73811	protein	P72617	-0.175976
sll1400	NA	hypothetical protein	mRNA	-1.15188	-1	0.0639621	0	0.259944	0	-0.739688	0.159609	-0.021904	-1.23376	-0.180268	protein	P72615	n.d.
sll1401	NA	unknown protein	mRNA	-0.133735	0	-0.226936	0	-0.365194	0	-1.37903	0.565596	0.00905719	0.584963	0.480794	protein	P72614	n.d.
sll1404	exbB	biopolymer transport ExbB protein homolog	mRNA	1.56448	1	5.83817	1	3.2834	1	-0.402207	0.266823	0.803042	4.46776	1.25232	protein	P72604	n.d.
sll1405	NA	biopolymer transport ExbD protein homolog	mRNA	1.13038	1	5.109	1	2.91659	1	-0.165401	-0.164611	0.251936	3.27458	0.780389	protein	P72603	n.d.
sll1406	fhuA	ferrichrome-iron receptor	mRNA	-0.0130719	0	3.21471	1	1.37936	1	-1.24892	-0.149526	0.722397	1.79119	0.327849	protein	n.a.	n.d.
sll1407	NA	probable methyltransferase	mRNA	-0.194524	0	1.48865	1	0.835495	0	-1.06931	-0.218923	0.425762	1.26309	-0.213481	protein	P72601	n.d.
sll1408	pcrR	transcriptional regulator	mRNA	-0.576473	0	-0.0530372	0	-0.147115	0	-2.48406	-0.712398	-0.0541101	-1.49103	0.506507	protein	P72600	n.d.
sll1409	fhuA	ferrichrome-iron receptor	mRNA	0.702045	0	0.618783	0	-0.662594	0	-1.16804	0.52673	0.112964	-2.1721	0.15863	protein	n.a.	n.d.
sll1411	NA	hypothetical protein	mRNA	0.326749	0	-0.38621	0	-0.0867502	0	0.236083	0.73479	0.0919028	-1.03225	-0.695695	protein	P73969	n.d.
sll1414	NA	hypothetical protein	mRNA	-0.944984	-1	-0.667839	0	0.0886703	0	-0.473146	0.0014632	0.019357	0.13211	-0.0341525	protein	n.a.	9.25165e-05
sll1415	ppnK	hypothetical protein	mRNA	0.484797	0	-0.322951	0	-0.180778	0	0.911261	0.454677	0.193065	-0.0691004	-0.548658	protein	P73955	-0.212872
sll1418	psbP2	photosystem II oxygen-evolving complex 23K prot ein PsbP homolog	mRNA	-0.634317	0	-1.60149	-1	-0.0284207	0	0.487721	-0.259378	0.132008	-0.882756	-0.436339	protein	P73952	-0.266341
sll1423	ntcA, ycf28	global nitrogen regulator	mRNA	0.208257	0	0.574339	0	0.387434	0	-0.110225	0.825299	0.246033	0.824286	-0.322819	protein	P33779	-0.249234
sll1424	NA	hypothetical protein	mRNA	2.61357	1	2.83526	1	0.0502854	0	1.28142	0.899614	-0.115024	1.67621	-0.805613	protein	P73944	-0.117874
sll1425	proS	proline-tRNA ligase	mRNA	0.92536	1	0.470836	0	-0.190178	0	0.631273	0.0986794	0.271523	0.521049	-0.902883	protein	P73942	-0.634334
sll1426	NA	unknown protein	mRNA	0.33042	0	0.0231331	0	-0.534572	0	0.131863	0.260173	-0.365502	1.69406	-0.612586	protein	P73941	n.d.
sll1427	hhoB	protease	mRNA	1.07226	1	0.550061	0	-0.0539728	0	1.40046	1.36128	0.296953	1.20493	-0.42309	protein	P73940	-0.345
sll1428	NA	probable sodium-dependent transporter	mRNA	-0.0319098	0	0.242716	0	-0.755246	0	0.212379	0.103484	0.142049	-1.73264	-0.781891	protein	P73938	n.d.
sll1429	NA	unknown protein	mRNA	-2.005	-1	-1.6578	-1	-0.724063	0	-1.14462	-0.449968	-0.0717709	-3.00616	-0.247438	protein	P73936	n.d.
sll1430	apt	adenine phosphoribosyltransferase	mRNA	-0.771742	0	-0.53817	0	0.659557	0	-0.666733	-0.275706	0.606201	-2.0357	-0.275278	protein	P73935	0.706052
sll1432	hypB	putative hydrogenase expression/formation prote in HypB	mRNA	-0.305528	0	-0.64402	0	-0.233828	0	-0.278279	-0.790414	-0.442679	-0.667829	-0.298618	protein	P74218	-0.66218
sll1433	NA	hypothetical protein	mRNA	0.532877	0	-0.460125	0	0.206997	0	0.573779	0.529212	0.0300126	-1.39212	-0.444021	protein	P74217	-0.438028
sll1434	mrcA	penicillin-binding protein	mRNA	0.199775	0	0.298968	0	0.100317	0	1.00096	0.977175	0.341119	0.505494	-0.00654917	protein	P74216	-0.206089
sll1435	pet112	glutamyl-tRNA(Gln) amidotransferase subunit B	mRNA	0.470134	0	0.766159	0	0.169884	0	-0.185529	0.31351	0.217671	0.884376	-0.542829	protein	P74215	-0.0673057
sll1439	NA	unknown protein	mRNA	-0.180269	0	-0.336477	0	-1.3825	0	1.12336	0.818934	0.068467	#NUM!	0.136838	protein	P74213	n.d.
sll1440	pdxH	pyridoxamine 5'-phosphate oxidase	mRNA	-0.453672	0	-0.92103	-1	-0.260091	0	-0.925019	-0.894493	-0.198106	-2.15579	-0.948631	protein	P74211	-0.666474
sll1441	desB	acyl-lipid desaturase (omega-3)	mRNA	-0.953274	-1	-1.6703	-1	-0.617919	0	-0.115756	-0.648094	-0.445362	-3.35939	-1.41365	protein	Q79EF1	n.d.
sll1442	NA	hypothetical protein	mRNA	-1.02925	-1	-0.364007	0	-0.292135	0	0.419069	1.08675	0.28193	-0.169718	0.506736	protein	P74209	n.d.
sll1443	pyrG	CTP synthetase	mRNA	-0.414638	0	-0.558949	0	0.238759	0	0.437366	-0.257643	-0.0970738	-1.11029	-0.312499	protein	P74208	0.0820299
sll1444	leuD	3-isopropylmalate dehydratase small subunit	mRNA	-0.211189	0	-0.768227	0	0.472421	0	-0.192913	-0.483575	-0.00769304	-2.14988	-0.571439	protein	P74207	-0.457622
sll1446	NA	hypothetical protein	mRNA	0.322308	0	-0.48406	0	0.0907839	0	-0.149745	-0.723755	-0.236177	-1.87275	-0.608082	protein	P74206	-0.296048
sll1447	NA	hypothetical protein	mRNA	0.421429	0	-0.169938	0	-0.223577	0	-0.634915	-1.10489	-0.24956	-2.43273	-0.984664	protein	P74205	n.d.
sll1450	nrtA	nitrate/nitrite transport system substrate-bind ing protein	mRNA	-0.936208	0	-2.31274	-1	0.0640029	0	1.99446	2.18055	2.43031	1.27417	0.781779	protein	P73452	-0.166424
sll1451	nrtB	nitrate/nitrite transport system permease prote in	mRNA	-1.02496	0	-2.79035	-1	0.171012	0	1.66331	1.88002	2.64848	1.24348	1.14854	protein	P73451	0.543936
sll1452	nrtC	nitrate/nitrite transport system ATP-binding pr otein	mRNA	1.9733e-05	0	-1.15862	0	-0.145036	0	0.959194	1.3047	2.15338	1.76112	1.16233	protein	P73450	0.400145
sll1453	nrtD	nitrate/nitrite transport system ATP-binding pr otein	mRNA	-0.722524	0	-2.88422	-1	0.19065	0	-0.51428	0.0619303	1.33247	0.764053	0.742553	protein	n.a.	0.631432
sll1454	narB	ferredoxin-nitrate reductase	mRNA	-0.871346	0	-2.2569	-1	0.548686	0	0.455402	-0.215293	0.168732	0.997087	0.550021	protein	P73448	0.745646
sll1455	NA	hypothetical protein	mRNA	0.788769	0	0.0583946	0	0.40695	0	0.993111	0.19099	-0.0606442	0.208834	-0.369848	protein	P73447	1.25777
sll1456	NA	unknown protein	mRNA	-1.17411	-1	-1.97889	-1	-0.374679	0	0.0936023	-1.07661	-0.420533	-2.51366	-0.967771	protein	P73445	-0.136163
sll1457	rfbJ	probable glycosyltransferase	mRNA	0.482008	0	-0.440889	0	-0.288064	0	1.01913	0.0968004	-0.171452	-2.01963	-0.3611	protein	P73444	-0.166681
sll1459	surE	stationary-phase survival protein SurE homolog	mRNA	-0.206026	0	0.798244	0	0.433043	0	0.386584	0.868888	0.250848	-0.977055	-0.453038	protein	P73440	0.804566
sll1461	NA	hypothetical protein	mRNA	-0.416567	0	-0.00529701	0	-0.0596482	0	0.193211	0.54462	0.160367	-0.0999674	0.0764197	protein	P73439	-0.646879
sll1462	hypE	putative hydrogenase expression/formation prote in HypE	mRNA	0.969841	1	0.534317	0	0.157415	0	1.55191	0.931533	0.209976	0.424666	0.0700045	protein	P73438	0.0326264
sll1463	ftsH	cell division protein FtsH	mRNA	0.113019	0	0.26641	0	0.236609	0	0.159831	0.631096	0.513167	0.623182	-0.0922402	protein	P73437	-0.022195
sll1464	NA	hypothetical protein	mRNA	1.48168	1	0.515455	0	0.337203	0	0.77631	0.537878	0.123129	1.35178	-0.110766	protein	P73436	0.10879
sll1466	NA	probable glycosyltransferase	mRNA	0.289335	0	-0.116171	0	-0.168188	0	0.254909	0.0465869	-0.0635602	-0.5773	-0.412648	protein	P73434	-0.0774432
sll1468	crtR	beta-carotene hydroxylase	mRNA	-0.889787	0	-1.27335	-1	-0.0378095	0	-0.502942	-0.307696	-0.228483	-2.0941	-0.518497	protein	P73428	n.d.
sll1469	NA	hypothetical protein	mRNA	0.548306	0	2.0244	1	0.557937	0	-0.491891	0.0309254	0.199935	0.592793	0.156533	protein	P73419	n.d.
sll1470	leuC	3-isopropylmalate dehydratase large subunit	mRNA	-1.69755	-1	-1.46	-1	-0.668481	0	-0.566339	0.0559956	0.0396542	-0.421809	-0.894894	protein	P54384	-0.402733
sll1471	cpcG2	phycobilisome rod-core linker polypeptide	mRNA	-3.12947	-1	-5.27426	-1	-0.827381	0	-2.3477	-2.54853	-0.124371	-7.30342	-0.822425	protein	n.a.	-0.42245
sll1472	NA	unknown protein	mRNA	-1.78639	-1	-2.12002	-1	-0.538418	0	-0.785513	-0.956631	0.278903	-3.60714	-0.118383	protein	P74624	n.d.
sll1473	NA	a part of phytochrome-like sensor histidine kin ase gene (disrupted by insertion of IS)	mRNA	-0.603032	0	-1.37712	-1	-0.35073	0	-0.31263	-0.473596	0.206079	-2.93543	-1.2249	protein	P74623	-0.224553
sll1475	hik32	a part of phytochrome-like sensor histidine kin ase gene (disrupted by insertion of IS)	mRNA	-0.243117	0	-0.748652	0	-0.573782	0	0.472834	1.58504	0.256358	-2.19541	-1.09729	protein	P74622	-0.565754
sll1476	NA	unknown protein	mRNA	0.0427172	0	0.31977	0	0.099467	0	-1.80752	-0.67054	-0.188075	-1.16993	1.26928	protein	P74620	n.d.
sll1477	NA	hypothetical protein	mRNA	3.21482	1	4.67298	1	0.611188	0	2.9493	1.53596	0.0748926	2.41917	0.157912	protein	P74619	-0.2598
sll1479	devB	6-phosphogluconolactonase	mRNA	1.29329	1	0.697232	0	0.363609	0	0.683436	-0.302047	0.260345	-2.55673	-0.271712	protein	P74618	-0.263264
sll1481	NA	ABC-transporter membrane fusion protein	mRNA	1.09976	0	1.52817	1	-0.0503039	0	1.80346	1.47494	0.503189	0.939067	-0.184778	protein	P74617	-0.0824643
sll1482	NA	ABC transporter permease protein	mRNA	0.581401	0	0.141622	0	-0.119022	0	1.78747	1.41029	0.75201	0.310288	-0.537266	protein	P74616	n.d.
sll1483	NA	periplasmic protein, similar to transforming gr owth factor induced protein	mRNA	-1.04582	0	1.46191	0	0.561125	0	0.667945	3.67266	1.32269	4.44502	2.08197	protein	P74615	2.56853
sll1484	ndbC	type 2 NADH dehydrogenase	mRNA	0.535118	0	2.16375	1	0.841226	0	0.684699	1.04415	0.456548	0.516497	-0.262819	protein	n.a.	0.503699
sll1485	NA	hypothetical protein	mRNA	-0.29253	0	-0.0888237	0	0.39651	0	0.110206	0.387348	0.892495	-1.63657	0.185597	protein	P74613	n.d.
sll1486	NA	hypothetical protein	mRNA	0.224862	0	0.159512	0	0.581328	0	1.08205	0.810047	0.624878	-1.55304	-0.0178279	protein	P74612	0.523082
sll1488	NA	hypothetical protein	mRNA	-0.273929	0	-0.173903	0	-0.177319	0	-0.0822675	-0.152079	0.180561	-2.04184	-0.783921	protein	P74602	n.d.
sll1489	cpmA	circadian phase modifier CpmA homolog	mRNA	0.537636	0	0.341703	0	0.00428056	0	0.846192	0.508186	0.186878	-1.9466	-0.704751	protein	P74601	n.d.
sll1491	NA	periplasmic WD-repeat protein	mRNA	-0.62143	0	0.50484	0	-0.455329	0	0.569885	1.23032	0.358519	1.96146	-0.424907	protein	P74598	-0.169513
sll1495	NA	hypothetical protein	mRNA	-0.528077	0	-0.451594	0	-0.559801	0	0.30855	-0.158936	-0.0135985	-1.641	-0.521408	protein	P74590	-0.21172
sll1496	NA	mannose-1-phosphate guanyltransferase	mRNA	0.454463	0	0.259731	0	-0.119624	0	0.825327	0.593487	0.169131	0.0940787	-0.378471	protein	P74589	n.d.
sll1498	carA	carbamoyl-phosphate synthase small chain	mRNA	-0.162057	0	0.548266	0	0.0872169	0	0.193521	0.128347	0.0696891	-0.837828	-0.467696	protein	P74587	0.0244693
sll1499	glsF	ferredoxin-dependent glutamate synthase	mRNA	-0.23947	0	-1.01945	-1	-0.210685	0	0.490404	0.403731	0.282962	0.334869	-0.187699	protein	P55038	-0.163793
sll1500	NA	hypothetical protein	mRNA	0.973815	1	1.62901	1	0.16001	0	0.745058	0.555918	0.0807386	-0.169702	-0.437601	protein	P73003	n.d.
sll1501	cobB	cobyrinic acid a, c-diamide synthase	mRNA	1.6133	0	1.1505	0	-0.244257	0	-0.350846	-0.830634	-0.0263655	-1.03383	-0.726036	protein	P73002	n.d.
sll1502	gltB	NADH-dependent glutamate synthase large subunit	mRNA	-0.873734	0	-1.36777	-1	0.208247	0	-1.4658	-2.29196	-0.402705	-0.855623	-0.895083	protein	P55037	0.127663
sll1503	NA	mobile retron-type reverse transcriptase	mRNA	-2.00122	-1	-1.03817	-1	0.30936	0	-2.33458	-1.03495	0.0913647	-0.257047	0.893941	protein	P72998	n.d.
sll1504	NA	hypothetical protein	mRNA	-1.39523	-1	-1.55597	-1	0.458867	0	-0.49336	-0.165612	0.132999	-0.68429	0.223004	protein	P72997	n.d.
sll1505	NA	hypothetical protein	mRNA	-0.823958	0	-0.734293	0	0.512602	0	-0.150419	1.37161	0.159701	0.27091	-0.464051	protein	P72996	n.d.
sll1507	NA	salt-induced periplasmic protein	mRNA	-0.532544	0	3.28862	1	0.145667	0	0.113448	0.733935	0.108825	-0.300951	0.0615509	protein	P72989	1.71655
sll1508	lpxC	UDP-3-0-acyl N-acetylglcosamine deacetylase	mRNA	-0.527605	0	-0.484878	0	-0.293629	0	1.17607	-0.444873	0.121023	-2.11563	-0.277377	protein	P72988	0.126694
sll1509	ycf20	hypothetical protein YCF20	mRNA	-0.610787	0	-0.139825	0	-0.50035	0	-0.0667028	0.400199	0.0235133	-0.117883	-1.5033	protein	P72983	n.d.
sll1510	NA	unknown protein	mRNA	0.566138	0	-0.118907	0	0.877053	0	-0.0263501	0.556446	-0.0351197	-2.21718	-1.6109	protein	P72982	n.d.
sll1511	NA	unknown protein	mRNA	-0.861324	0	-0.68083	0	-0.286564	0	0.347173	0.0564233	-0.0389136	-5.69346	-1.50227	protein	P72981	n.d.
sll1512	NA	hypothetical protein	mRNA	0.566582	0	2.27379	1	0.278809	0	0.140163	1.41056	0.235584	2.15221	-0.0325622	protein	P72979	0.131617
sll1513	ccsA, ycf5	c-type cytochrome synthesis protein	mRNA	0.261254	0	0.883554	0	0.460723	0	0.36554	1.15663	0.517818	1.00393	0.239248	protein	P72978	0.105507
sll1514	hspA	16.6 kDa small heat shock protein, molecular ch aperone	mRNA	4.25145	1	5.85332	1	0.914843	0	2.82524	4.58099	0.483066	7.4238	2.24645	protein	P72977	-1.67696
sll1515	gifB	glutamine synthetase inactivating factor IF17	mRNA	2.33348	1	1.16385	0	-0.215087	0	2.06253	0.291344	-0.705515	0.810747	-0.942334	protein	P72975	n.d.
sll1516	NA	hypothetical protein	mRNA	0.808232	0	0.645469	0	-0.302098	0	0.70934	-0.096079	-0.0563093	-0.20821	-1.49486	protein	P72974	-0.401322
sll1520	recN	DNA repair protein RecN	mRNA	-0.449959	0	-0.561926	0	-0.11739	0	1.41839	0.211177	0.167564	-1.25557	-0.858841	protein	P74374	n.d.
sll1521	NA	flavoprotein	mRNA	-0.343481	0	-0.465589	0	0.655718	0	1.03809	0.292424	0.210944	0.228038	0.639001	protein	P74373	0.427289
sll1522	pgsA	CDP-diacylglycerol--glycerol-3-phosphate 3-phos phatidyltransferase	mRNA	0.370256	0	-0.51566	0	0.715734	0	0.964134	0.419192	0.519476	0.464174	1.07628	protein	P74372	n.d.
sll1524	NA	hypothetical protein	mRNA	-1.08562	-1	-0.698868	0	0.274892	0	0.670389	0.669296	0.418542	-2.00216	0.316006	protein	P74365	-0.123548
sll1525	prk	phosphoribulokinase	mRNA	-0.416171	0	-0.527319	0	0.0809247	0	-1.16656	0.229485	0.119801	0.0165209	-0.221066	protein	P37101	-0.0468508
sll1526	NA	hypothetical protein	mRNA	-0.024973	0	-0.251661	0	0.336671	0	-2.02985	-1.18046	0.518924	-3.19942	-0.980492	protein	P74360	0.440232
sll1527	NA	unknown protein	mRNA	-1.08984	-1	-0.769822	0	0.321847	0	-0.339343	-0.494586	0.0330623	-2.52322	-1.10987	protein	P74359	0.284343
sll1528	NA	unknown protein	mRNA	-1.91199	-1	-1.37621	-1	0.488724	0	-0.443287	-0.506649	-0.0466502	-2.72558	-0.621404	protein	P74358	0.252118
sll1530	NA	unknown protein	mRNA	-1.94601	-1	-2.30278	-1	0.114603	0	-1.42337	-1.43556	-0.129353	-3.87011	-0.772202	protein	P74357	0.249026
sll1531	NA	unknown protein	mRNA	-0.451078	0	-1.03524	0	-0.495146	0	0.0692908	-0.725787	0.280976	-4.11704	-0.476115	protein	P74356	0.0164676
sll1532	NA	hypothetical protein	mRNA	-0.994672	0	-0.343817	0	0.253257	0	-0.369057	0.555226	0.301953	-1.23051	-0.20368	protein	P74351	0.157098
sll1533	pilT2	twitching mobility protein	mRNA	-0.513541	0	-2.00726	-1	-0.135096	0	-2.01453	-2.93941	-1.49444	-2.45672	-0.73875	protein	P74349	-1.29989
sll1534	NA	probable glycosyltransferase	mRNA	0.897602	0	-0.853211	0	-0.384106	0	-1.5579	-1.87436	-0.629109	-1.70236	-1.10242	protein	P74348	-1.03054
sll1535	rfbP	putative sugar transferase	mRNA	-0.575069	0	-0.725055	0	0.242311	0	-0.954105	-0.32825	-0.0184439	-1.70748	-0.476696	protein	P74347	n.d.
sll1536	moeB	molybdopterin biosynthesis MoeB protein	mRNA	-1.24117	-1	-1.675	-1	-0.0851319	0	-1.24249	-1.09774	-0.595436	-1.609	-0.79676	protein	P74344	-0.153575
sll1537	NA	similar to mutator MutT protein	mRNA	-1.03073	-1	-0.907189	-1	-0.238271	0	-0.416059	-0.783222	0.0806884	-3.89213	-1.16504	protein	P74341	0.226451
sll1538	bgl	similar to beta-hexosaminidase a precursor	mRNA	0.100479	0	-1.0067	0	-0.369445	0	1.91886	-0.148143	-0.13921	-3.00635	-0.748027	protein	P74340	-0.174665
sll1540	dpm1	dolichyl-phosphate-mannose synthase	mRNA	0.311842	0	-0.0334781	0	0.21899	0	3.42467	1.44197	0.498901	-0.296949	0.0810003	protein	P74336	n.d.
sll1541	NA	hypothetical protein	mRNA	0.780726	0	0.317751	0	1.03262	0	4.40222	3.58618	0.534706	2.8255	0.634206	protein	P74334	0.32819
sll1542	NA	hypothetical protein	mRNA	0.144195	0	-0.237999	0	0.383963	0	-0.109066	0.23479	0.679283	-1.00569	-0.0252365	protein	P74675	0.0617715
sll1543	NA	hypothetical protein	mRNA	0.433675	0	-0.139911	0	-0.311045	0	-0.13175	0.349045	-0.0613716	-0.169695	0.480687	protein	P74671	n.d.
sll1544	NA	two-component response regulator NarL subfamily	mRNA	-0.500551	0	-0.186884	0	-0.466326	0	1.52876	-0.0732991	0.0178317	-1.24778	-0.671979	protein	P74670	n.d.
sll1545	gst1	glutathione S-transferase	mRNA	-0.736716	0	-0.619792	0	-0.210206	0	0.16943	0.435352	0.401973	-0.325542	-0.307679	protein	P74665	0.000341359
sll1546	ppx	exopolyphosphatase	mRNA	0.00395873	0	-0.0927629	0	-0.00166088	0	-0.872014	-0.94338	0.273672	-0.319368	-0.378561	protein	P74663	-0.0980571
sll1547	NA	hypothetical protein	mRNA	0.366875	0	0.91469	0	-0.452723	0	0.399104	0.21931	0.0273807	-0.847804	0.217771	protein	P74662	n.d.
sll1549	NA	salt-enhanced periplasmic protein	mRNA	0.320356	0	4.8513	1	1.93561	1	-0.92188	0.116229	0.759297	2.41901	0.129885	protein	P74656	n.d.
sll1550	NA	probable porin	mRNA	-0.55324	0	1.49252	1	-0.403695	0	0.558263	-0.0429828	0.149879	0.162967	0.915014	protein	P74655	0.343093
sll1552	NA	unknown protein	mRNA	-0.061659	0	-0.0344157	0	-0.323792	0	0.275686	0.354215	0.31022	3.21948	4.55272	protein	P74651	n.d.
sll1553	pheT	phenylalanyl-tRNA synthetase	mRNA	0.368346	0	-0.869045	0	-0.104987	0	-0.075986	-0.914659	-0.0523154	-2.04606	-0.962254	protein	P74296	0.161591
sll1555	hik42	two-component hybrid sensor and regulator	mRNA	-0.911616	-1	-1.83147	-1	-0.933071	-1	-0.0614678	-0.840904	-0.640536	-2.31441	-1.10094	protein	P74288	-0.994785
sll1556	NA	isopentenyl-dephosphate delta-isomerase	mRNA	0.612935	0	-0.248902	0	-0.0671764	0	1.42387	0.556496	0.222489	-0.323737	-0.510977	protein	P74287	-0.798907
sll1557	sucD	succinyl-CoA synthetase alpha chain	mRNA	0.956423	1	0.210794	0	0.0165107	0	1.46036	1.121	0.226767	-1.72475	-0.475051	protein	P74286	0.0404588
sll1558	NA	mannose-1-phosphate guanyltransferase	mRNA	-0.0951652	0	-0.240944	0	0.570209	0	1.70079	2.05213	0.49132	-1.23729	-0.243343	protein	P74285	0.0932828
sll1559	NA	soluble hydrogenase 42 kD subunit	mRNA	-0.362233	0	0.358945	0	0.106959	0	1.1092	1.03487	0.214663	0.166078	-0.461291	protein	P74281	0.11888
sll1560	NA	putative transposase [ISY203d: 1970882 - 197205 5]	mRNA	-0.557014	0	-0.480491	0	-0.466619	0	n.d.	n.d.	n.d.	0.257795	0.564338	protein	P74278	n.d.
sll1561	putA	proline oxidase	mRNA	-0.366906	0	-0.387619	0	-0.372918	0	-0.30476	0.00615209	-0.286812	-0.392679	-0.772847	protein	P74275	-0.412415
sll1562	NA	unknown protein	mRNA	-1.77366	-1	-0.814251	0	-0.0975613	0	-1.66853	-0.614254	-0.0837789	-1.3762	-0.227306	protein	P74274	n.d.
sll1563	NA	unknown protein	mRNA	-1.95991	-1	-0.85541	0	0.111927	0	-1.9027	-0.642307	-0.240897	-1.06487	-0.0379441	protein	P74273	n.d.
sll1564	leuA	putative lyase	mRNA	-0.195172	0	-0.82455	0	-0.222955	0	0.230075	0.0277559	0.105545	0.947998	-0.307792	protein	P74269	-0.100141
sll1566	ggpS	glucosylglycerolphosphate synthase	mRNA	4.67356	1	7.03215	1	3.84556	1	3.38332	6.4016	2.91872	7.14141	3.58203	protein	P74258	2.92113
sll1568	NA	fibrillin	mRNA	-0.515493	0	-0.23905	0	0.0447579	0	0.203465	-0.0110085	0.0472475	-0.121951	-0.321553	protein	P73219	-0.317797
sll1570	NA	unknown protein	mRNA	-0.398177	0	-0.622344	0	0.233528	0	-0.403982	-0.180195	-0.0301149	-2.28239	-0.347187	protein	P73217	n.d.
sll1571	NA	hypothetical protein	mRNA	-1.06426	-1	-0.902662	-1	-0.0447856	0	-1.33609	-0.825074	0.155444	-1.43449	-0.101835	protein	P73216	0.219748
sll1572	dnaE	DNA polymerase III alpha subunit [Contains: Ssp dnaE intein]	mRNA	-1.19061	-1	-1.39357	-1	-0.142238	0	-0.517539	-0.637043	0.201288	-2.04171	-0.309445	protein	P74750	n.d.
sll1573	NA	hypothetical protein	mRNA	0.731453	0	0.382015	0	0.621287	0	-0.559424	-0.319035	-0.602138	-0.371669	-0.618257	protein	P73210	n.d.
sll1574	spkA'	a part of spkA: serine/threonine protein kinase , regulates cellular motility ( disrupted by frameshift m utation)	mRNA	0.120781	0	0.0225715	0	-0.502232	0	0.250792	-0.0920163	-0.548828	-0.736108	-0.731029	protein	Q9FAB3	n.d.
sll1575	spkA	a part of spkA: serine/threonine protein kinase , regulates cellular motility ( disrupted by frameshift m utation)	mRNA	0.125375	0	-0.249747	0	-0.13569	0	0.86885	0.0380488	-0.170989	-0.195936	-0.707012	protein	Q9FAB3	n.d.
sll1577	cpcB	phycocyanin beta subunit	mRNA	-0.564475	0	-2.24393	-1	-0.112557	0	-1.46651	-3.17274	0.111102	-2.51308	-0.240962	protein	Q54714	-0.0797995
sll1578	cpcA	phycocyanin alpha subunit	mRNA	-0.207522	0	-1.87504	-1	-0.00221293	0	-0.0545183	0.379631	0.51929	-2.60244	-0.22254	protein	Q54715	-0.174328
sll1579	cpcC2	phycobilisome rod linker polypeptide	mRNA	-0.583027	0	-2.24595	-1	-0.327017	0	-1.49948	-2.8903	0.675509	-1.42234	-0.00737859	protein	P73204	-0.401735
sll1580	cpcC1	phycobilisome rod linker polypeptide	mRNA	-0.66799	0	-2.29126	-1	-0.185905	0	-1.4534	-2.41835	0.538541	-1.34145	0.0733828	protein	P73203	-0.12088
sll1581	gumB	hypothetical protein	mRNA	-0.547598	0	-0.768892	0	0.269512	0	-0.959394	-0.647759	-0.0973747	-3.37677	-0.566498	protein	P73198	-0.320844
sll1582	NA	unknown protein	mRNA	-1.00239	-1	-0.912276	-1	0.171781	0	0.157975	-0.166378	-0.0172332	-3.55526	-0.0572318	protein	P73197	n.d.
sll1583	lig	unknown protein	mRNA	-1.32842	-1	-1.92241	-1	0.0520835	0	-2.01986	-2.34273	-0.544361	-2.37073	-1.02896	protein	P73196	-0.22156
sll1584	NA	ferredoxin like protein	mRNA	-0.361057	0	-1.53348	-1	0.157445	0	-0.934411	-1.01398	-0.283717	-2.16975	-0.869084	protein	P73195	-0.341322
sll1586	NA	unknown protein	mRNA	2.0236	1	1.58308	1	0.52532	0	1.13545	0.180607	0.131293	-0.916797	-0.569664	protein	P73871	n.d.
sll1590	hik20	two-component sensor histidine kinase	mRNA	0.13111	0	0.251911	0	-0.221856	0	0.967141	0.0582054	0.207419	-0.219234	-0.0985688	protein	P73865	n.d.
sll1592	NA	two-component response regulator NarL subfamily	mRNA	0.0799397	0	0.512259	0	-0.106951	0	1.75609	0.500977	0.0967518	-0.396468	-0.81752	protein	P73864	-0.0945715
sll1594	ndhR	ndhF3 operon transcriptional regulator, LysR fa mily protein	mRNA	2.07417	1	5.07008	1	0.7916	0	2.55981	3.52455	0.857805	4.73004	-0.804896	protein	P73862	-0.373755
sll1595	kaiC2	circadian clock protein KaiC homolog	mRNA	0.789248	0	2.25159	1	0.193163	0	0.59076	0.291891	0.389763	0.73717	-0.0717985	protein	P73860	1.4099
sll1596	kaiB2	circadian clock protein KaiB homolog	mRNA	-0.789856	0	1.03823	1	-0.138628	0	0.689279	0.479866	0.041853	-0.0322248	0.343226	protein	P73859	n.d.
sll1598	mntC	Mn transporter MntC	mRNA	1.91306	1	2.56858	1	0.25982	0	0.821406	0.6827	-0.0433026	2.29634	-0.213141	protein	Q79EF9	n.d.
sll1599	mntA	manganese transport system ATP-binding protein MntA	mRNA	2.12467	1	2.45021	1	0.184812	0	1.30639	0.549195	0.276342	2.41524	0.771415	protein	Q55281	n.d.
sll1600	mntB	manganese transport system membrane protein Mnt B	mRNA	0.877454	0	0.828535	0	-0.272837	0	0.778741	0.0830551	-0.166807	0.508344	-0.130839	protein	Q55282	n.d.
sll1601	NA	hypothetical protein	mRNA	0.116788	0	0.0230246	0	-0.380053	0	0.81791	-0.130048	0.0438876	-2.09369	-1.29331	protein	P73855	-0.486821
sll1605	fabZ	(3R)-hydroxymyristol acyl carrier protein dehyd rase	mRNA	-0.520296	0	-1.06602	-1	-0.106071	0	-0.660516	-0.834661	0.0950603	-2.66943	-0.665964	protein	P73848	-0.181369
sll1606	NA	hypothetical protein	mRNA	-0.0935647	0	-0.594805	0	-0.0700256	0	0.48041	-0.102045	0.0439519	-1.69384	-0.495952	protein	P73847	n.d.
sll1608	NA	hypothetical protein	mRNA	0.249395	0	-0.697245	0	-0.745717	0	0.669251	0.440885	-0.0979299	-1.08722	-1.16524	protein	P73845	-0.14526
sll1609	NA	hypothetical protein	mRNA	-1.65758	-1	-1.1815	-1	-0.194622	0	-1.11853	-0.24825	-0.224474	-1.97266	-0.635756	protein	P73844	n.d.
sll1611	NA	unknown protein	mRNA	-1.07938	-1	-1.80273	-1	0.00533864	0	-0.980236	-1.59598	-0.622676	-3.55181	-0.883064	protein	P73843	n.d.
sll1612	folC	folylpolyglutamate synthase	mRNA	0.0502476	0	-1.13654	-1	-0.129721	0	-0.0844114	-0.132202	0.0124788	-2.88183	-1.49987	protein	P73842	-0.406627
sll1613	NA	unknown protein	mRNA	-0.338031	0	-0.736304	0	-0.856416	0	5.18398	0.921121	-0.165315	-2.52721	-0.465807	protein	P73841	-0.758927
sll1614	pma1	cation-transporting P-type ATPase	mRNA	0.585434	0	1.47992	0	0.219764	0	1.98318	1.38606	0.624524	1.88242	0.79295	protein	P37367	0.75208
sll1615	thdF	thiophen and furan oxidation protein	mRNA	0.336815	0	0.421691	0	0.164719	0	1.59152	0.464263	0.0271874	0.00273982	-0.456082	protein	P73839	n.d.
sll1618	NA	hypothetical protein	mRNA	-0.761043	0	0.448786	0	0.408997	0	-0.249035	0.170994	0.181658	-2.39213	-0.565689	protein	P73733	-0.242544
sll1620	NA	hypothetical protein	mRNA	-0.755111	0	-0.7632	0	0.378247	0	1.70228	1.71822	0.392714	-0.46367	0.0889556	protein	P73730	0.554846
sll1621	NA	AhpC/TSA family protein	mRNA	1.18312	0	2.481	1	-0.0949581	0	1.74898	2.59081	0.586639	3.99169	0.717058	protein	P73728	0.0492281
sll1623	NA	ABC transporter ATP-binding protein	mRNA	-0.170514	0	0.180153	0	0.215615	0	-0.2869	-0.122488	-0.181935	-0.872001	-0.424083	protein	P73725	0.211866
sll1624	NA	two-component response regulator	mRNA	0.368944	0	0.185154	0	-0.0935872	0	-0.160731	0.05319	-0.181884	-0.0527095	-0.522213	protein	P73724	1.12117
sll1625	sdhB	succinate dehydrogenase iron- sulphur protein s ubunit	mRNA	0.646702	0	0.0638039	0	0.0104516	0	0.319341	-0.352441	-0.209156	-1.3824	-0.84359	protein	P73723	0.0281005
sll1626	lexA	LexA repressor	mRNA	-0.768807	0	0.104077	0	-0.0718103	0	-1.74467	-2.25811	-1.51346	0.143537	-1.74039	protein	P73722	-0.0984307
sll1628	NA	hypothetical protein	mRNA	-0.56483	0	-0.614346	0	0.118667	0	-0.175991	-0.108146	-0.0365054	-1.52104	-0.335921	protein	P73719	-0.0454177
sll1629	phr	bacterial cryptochrome	mRNA	-0.438854	0	-1.29885	-1	0.122165	0	-0.263389	-0.312726	0.307504	-2.37127	-0.393639	protein	n.a.	-0.410189
sll1630	NA	unknown protein	mRNA	-0.199051	0	-0.165182	0	-0.277848	0	0.738667	#NUM!	-0.0738017	-2.04427	-1.35077	protein	P73718	n.d.
sll1631	NA	putative cytidine and deoxycytidylate deaminase	mRNA	-0.351466	0	0.225839	0	0.339175	0	1.75314	#NUM!	-0.0619627	-0.34663	-0.613024	protein	P73717	n.d.
sll1632	NA	hypothetical protein	mRNA	0.0186312	0	0.378068	0	-0.189167	0	-0.293536	-0.757318	-0.575824	-0.197639	-0.674717	protein	P73457	n.d.
sll1633	ftsZ	cell division protein FtsZ	mRNA	0.36519	0	1.97984	1	0.678844	0	0.231206	1.11948	0.661554	0.334906	-0.395195	protein	P73456	0.123457
sll1634	NA	hypothetical protein	mRNA	2.61947	0	2.22034	0	0.434627	0	1.9499	1.45727	0.389695	2.42787	0.291777	protein	P73453	0.870261
sll1635	NA	Thy1 protein homolog	mRNA	-0.998772	-1	0.0852166	0	0.0955047	0	-0.182651	0.374403	0.342217	-0.736059	-0.0855618	protein	P73053	-0.0893049
sll1636	fbp	ferripyochelin binding protein	mRNA	-0.134615	0	0.600537	0	0.0701438	0	-0.121615	-0.131452	0.0704347	-1.44781	-0.798349	protein	P73050	0.539569
sll1638	NA	hypothetical protein	mRNA	-0.953833	0	-2.44353	-1	0.261103	0	-1.09364	-1.96192	0.0536994	-3.26342	-0.0574772	protein	P73048	0.435722
sll1639	ureD	urease accessory protein D	mRNA	0.298447	0	-0.502837	0	-0.342501	0	-0.499067	-0.662774	0.0417549	-2.17201	-0.216376	protein	P73047	n.d.
sll1640	NA	hypothetical protein	mRNA	0.607225	0	-0.403098	0	-0.295741	0	-0.219071	-0.626103	-0.252659	-1.71028	-0.921799	protein	P73046	-0.418129
sll1641	gad	glutamate decarboxylase	mRNA	0.308373	0	0.243618	0	0.862212	0	-0.243616	0.0644584	0.321387	-0.810431	0.594426	protein	P73043	0.66312
sll1642	NA	hypothetical protein	mRNA	-1.32846	-1	-0.331608	0	0.50692	0	-0.787094	0.0811088	0.585857	-2.16941	0.991016	protein	P73041	n.d.
sll1643	NA	hypothetical protein	mRNA	0.234392	0	1.00428	1	0.372172	0	-0.342393	-0.152485	0.0420189	1.04531	1.08259	protein	P73038	n.d.
sll1647	NA	probable phosphinothricin N-acetyltransferase	mRNA	0.0953919	0	0.504222	0	0.0946154	0	1.1583	-0.22467	-0.21588	0.717828	-0.195023	protein	P73034	0.223568
sll1651	NA	hypothetical protein	mRNA	5.39142	1	2.47793	1	0.802525	0	n.d.	n.d.	n.d.	n.d.	n.d.	protein	n.a.	n.d.
sll1652	NA	hypothetical protein	mRNA	5.96028	1	1.77179	1	1.01038	0	4.74905	1.69264	0.904256	2.68827	0.566625	protein	P72819	-0.126397
sll1653	menG	2-phytyl-1, 4-benzoquinone methyltransferase	mRNA	5.88638	1	2.31243	1	0.927504	1	5.32176	2.11861	1.02566	2.35065	-0.0483931	protein	P72818	0.0343269
sll1654	NA	hypothetical protein	mRNA	3.11359	1	0.979712	1	0.0469446	0	1.42544	-0.924049	-1.01039	0.579881	-0.898986	protein	P72817	-0.3247
sll1655	birA	similar to biotin [acetyl-CoA-carboxylase] liga se	mRNA	5.73492	1	2.64217	1	0.509071	0	3.05836	-0.282478	-0.781842	1.24947	-0.759531	protein	P72816	n.d.
sll1656	NA	hypothetical protein	mRNA	3.64009	1	0.988777	1	0.0980901	0	2.26336	0.284226	0.34205	0.486112	-0.711231	protein	P72815	n.d.
sll1658	NA	hypothetical protein	mRNA	2.96859	1	1.44965	1	0.745067	0	1.94408	-0.176047	0.0646471	-1.44971	-0.744252	protein	P72812	n.d.
sll1659	NA	hypothetical protein	mRNA	0.715131	0	0.386902	0	-0.0848902	0	0.63938	-0.416225	0.16726	-1.7067	-0.261318	protein	P72811	n.d.
sll1660	NA	hypothetical protein	mRNA	-0.690806	0	-0.533675	0	-0.704399	0	0.831616	0.352337	0.107813	-1.52023	-0.645443	protein	P72810	n.d.
sll1662	pheA	probable prephenate dehydratase	mRNA	0.821758	0	1.16577	1	0.0111344	0	0.279661	0.382511	-0.386008	0.0502767	-0.213464	protein	P72808	-0.719841
sll1663	NA	phycocyanin alpha phycocyanobilin lyase related protein	mRNA	0.00465182	0	-0.28158	0	-0.110019	0	-0.0133291	-0.0960712	-0.17473	-1.63807	-0.867515	protein	P72807	0.101497
sll1664	NA	probable glycosyl transferase	mRNA	0.624551	0	-0.275946	0	-0.0941453	0	0.282979	-0.195412	-0.277144	-1.70753	-0.681151	protein	P72806	0.154486
sll1665	NA	unknown protein	mRNA	-0.549883	0	-1.57797	-1	-0.105123	0	-1.31163	-1.48354	-0.314638	-3.08739	-0.459565	protein	P72805	-0.645845
sll1666	dnaJ	DnaJ-like protein	mRNA	-0.403668	0	0.278742	0	0.0837151	0	1.20721	0.909102	0.413187	-0.55032	0.0877279	protein	P72803	n.d.
sll1667	mom72	periplasmic protein, similar to mitochondrial o uter membrane 72K protein	mRNA	-1.74198	-1	-0.882885	0	0.237938	0	0.590141	0.214837	0.633391	-1.6217	-0.103275	protein	P72802	0.040902
sll1669	aroK	shikimate kinase	mRNA	-0.297351	0	0.0187246	0	-0.222405	0	0.548145	0.325802	0.0658251	-2.22861	-1.26497	protein	P72796	0.290566
sll1670	hrcA	heat-inducible transcription repressor HrcA hom olog	mRNA	-0.0939484	0	1.0961	1	-0.131148	0	0.532022	0.811702	0.0846136	-0.835287	-0.872869	protein	P72795	n.d.
sll1671	NA	hypothetical protein	mRNA	-0.908161	0	-0.179204	0	0.05249	0	-0.464629	0.820073	0.00457761	-1.61028	0.0214113	protein	P72792	n.d.
sll1672	hik12	two-component hybrid sensor and regulator	mRNA	0.132981	0	-0.760396	0	0.203791	0	-0.655231	-0.50453	-0.0632565	-3.23813	-0.239464	protein	P72791	-0.471851
sll1673	NA	two-component response regulator	mRNA	-0.74155	0	-0.73522	0	-0.296694	0	-0.366232	-0.157281	0.0139576	-0.569303	-0.068733	protein	P72790	-0.00817561
sll1675	NA	hypothetical protein	mRNA	0.345315	0	0.465738	0	0.646111	0	-0.524491	-0.475302	0.209236	-1.61956	0.332943	protein	P72786	0.465432
sll1676	malQ	4-alpha-glucanotransferase	mRNA	-1.0666	-1	-1.96037	-1	0.161879	0	-0.017778	-0.959054	-0.391805	-1.55055	0.171896	protein	P72785	0.0969169
sll1677	NA	similar to spore maturation protein B	mRNA	-0.0295101	0	-1.36655	-1	0.010973	0	0.0708477	-0.968138	-0.0420398	-3.29679	-1.31661	protein	P72784	0.408518
sll1678	NA	similar to spore maturation protein A	mRNA	0.0613797	0	-0.569908	0	0.187838	0	1.09865	0.0852933	0.122347	-3.16962	-0.987235	protein	P72783	n.d.
sll1679	hhoA	periplasmic protease HhoA	mRNA	-0.126857	0	1.25973	1	-0.382602	0	-0.0985311	0.929205	0.155266	0.12477	-0.473649	protein	P72780	-0.0841237
sll1680	NA	hypothetical protein	mRNA	-1.07014	-1	0.894019	0	-0.188245	0	0.0921267	1.79477	0.614868	0.125543	0.285979	protein	P72779	-0.17073
sll1681	NA	unknown protein	mRNA	0.319393	0	1.55236	1	-0.354101	0	0.511097	0.873477	0.134015	0.48784	0.0368846	protein	P72778	n.d.
sll1682	NA	alanine dehydrogenase	mRNA	0.411306	0	-0.302538	0	-0.227603	0	1.18348	-0.0780123	-0.0191676	-1.05072	-0.229346	protein	P72775	-0.483943
sll1683	cad	lysine decarboxylase	mRNA	0.545639	0	-0.325013	0	-0.551803	0	0.816022	-0.0961771	0.0560299	-1.19606	-0.402487	protein	P72774	n.d.
sll1685	pxcA, cotA, ycf10	protein involved in light-induced Na+-dependent proton extrusion	mRNA	-0.659004	0	-0.391992	0	-0.387479	0	-0.687569	-0.478759	0.0636515	-3.34137	0.406044	protein	P72771	n.d.
sll1686	NA	hypothetical protein	mRNA	0.434474	0	0.104949	0	-0.440932	0	0.31961	0.405118	0.0180933	-0.119664	-0.818234	protein	P72766	n.d.
sll1687	hik17	unknown protein	mRNA	0.52975	0	0.764737	0	-0.0906048	0	0.335826	0.278205	0.381952	0.308567	-0.407071	protein	P73713	-0.753343
sll1688	thrC	threonine synthase	mRNA	-1.99982	-1	1.60851	1	-0.430252	0	0.957972	2.3134	0.672446	0.684846	-0.432155	protein	n.a.	-0.0923337
sll1689	sigE, rpoD2-V	group2 RNA polymerase sigma factor SigE	mRNA	0.245845	0	0.134608	0	0.264678	0	0.292905	-0.263755	0.594881	-2.65835	-0.776605	protein	n.a.	0.131576
sll1691	NA	hypothetical protein	mRNA	-0.438012	0	-1.01764	0	-0.208234	0	-0.563363	-0.556917	0.0514678	-2.01855	-0.442025	protein	P73708	n.d.
sll1692	NA	hypothetical protein	mRNA	-0.747016	0	-1.54934	-1	-0.115823	0	-0.324219	-0.459341	0.0220894	-1.65273	-0.13637	protein	P73707	n.d.
sll1693	NA	hypothetical protein	mRNA	-0.375995	0	-1.62806	-1	-0.315422	0	-0.330103	-0.948687	-0.330027	-2.0316	-0.292335	protein	P73705	0.185648
sll1694	pilA1	pilin polypeptide PilA1	mRNA	-2.32907	-1	-3.51788	-1	0.415369	0	-1.92089	-2.05595	-0.148598	-2.67359	-0.0536271	protein	n.a.	0.256059
sll1695	pilA2	pilin polypeptide PilA2	mRNA	-1.17707	0	-0.975458	0	0.520559	0	-2.39558	1.15016	-0.190359	-0.934937	0.301639	protein	n.a.	n.d.
sll1696	NA	hypothetical protein	mRNA	-1.37611	-1	-0.974608	-1	0.932795	1	-2.01799	-1.26951	-0.361804	-1.16976	0.507877	protein	P73702	0.246409
sll1697	NA	hypothetical protein	mRNA	-0.697162	0	-0.435325	0	-0.0879897	0	-0.181505	0.883811	0.579916	-0.154478	-0.0460613	protein	P73695	-0.0476119
sll1698	NA	hypothetical protein	mRNA	0.216228	0	0.596273	0	0.489814	0	0.984022	1.25726	0.304833	0.772586	-0.199849	protein	P73694	n.d.
sll1699	NA	oligopeptide-binding protein of oligopeptide AB C transporter	mRNA	0.382964	0	0.522835	0	0.175386	0	1.19645	1.25026	0.530615	0.340586	-0.320196	protein	P73693	0.102394
sll1702	ycf51	hypothetical protein YCF51	mRNA	-0.783765	0	-1.05473	-1	-0.241439	0	-0.00349389	0.121959	-0.137627	-0.449005	-0.409177	protein	P73690	0.129327
sll1703	sppA	protease IV	mRNA	1.16263	1	-0.138742	0	0.131696	0	1.38555	0.219277	-0.0160846	-0.804271	-0.818881	protein	P73689	n.d.
sll1704	csgA	probable short chain dehydrogenase	mRNA	1.15903	1	0.00304361	0	-0.289377	0	0.997556	0.0951427	-0.0493356	-0.977164	-1.11367	protein	P73688	n.d.
sll1708	NA	two-component response regulator NarL subfamily	mRNA	0.353229	0	0.863451	0	-0.135309	0	-0.278136	-0.789435	-0.769165	-0.0290345	-1.07756	protein	P73686	-1.22392
sll1709	gdh	3-ketoacyl-acyl carrier protein reductase	mRNA	-0.946911	-1	-0.966286	-1	0.164528	0	-0.544966	-0.311927	0.0064055	-1.85152	-0.488342	protein	P73684	-0.00268509
sll1710	NA	putative transposase [ISY523b: 1275354 - 127622 4]	mRNA	3.69647	1	1.9303	1	0.147148	0	n.d.	n.d.	n.d.	1.32527	-0.158589	protein	P73683	n.d.
sll1712	NA	DNA binding protein HU	mRNA	-0.929901	0	-2.89204	-1	-0.144926	0	-1.92021	-3.20432	-0.976123	-3.74827	-1.21093	protein	P73418	-0.520483
sll1713	hisC	histidinol-phosphate aminotransferase	mRNA	-0.474216	0	-1.70514	-1	0.126165	0	-1.19366	-1.9204	-0.79235	-3.47296	-1.09827	protein	n.a.	n.d.
sll1714	NA	unknown protein	mRNA	-0.445591	0	0.305869	0	0.00876254	0	0.235431	0.29793	0.113807	0.502662	-0.519255	protein	P73416	n.d.
sll1715	NA	hypothetical protein	mRNA	0.175311	0	0.764076	0	0.224107	0	-0.441321	0.10567	-0.00412153	0.982303	0.0608658	protein	P73415	n.d.
sll1716	NA	putative transposase [ISY523a: 967549 - 968419]	mRNA	3.96345	1	1.92822	1	0.192108	0	2.02367	0.273752	-0.026226	1.33472	-0.231887	protein	P73414	n.d.
sll1717	NA	unknown protein	mRNA	0.545785	0	0.728333	0	-0.18622	0	-1.67231	-0.627577	-0.362233	-1.28339	-0.710138	protein	P73413	n.d.
sll1721	pdhB	pyruvate dehydrogenase E1 component, beta subun it	mRNA	-0.706901	0	-1.10739	-1	-0.184891	0	-0.546908	-0.591935	-0.196775	-1.66609	-0.747294	protein	P73405	-0.220352
sll1722	NA	hypothetical protein	mRNA	-0.387562	0	0.36604	0	-0.437489	0	-0.376582	1.50369	0.4495	2.90564	-1.66987	protein	P73403	n.d.
sll1723	NA	probable glycosyltransferase	mRNA	-0.00070968	0	0.139635	0	-0.534819	0	0.451766	1.25894	0.129764	2.68832	-1.59996	protein	P73402	n.d.
sll1724	icsA	probable glycosyltransferase	mRNA	0.560558	0	0.246482	0	-0.409909	0	0.38116	1.45068	0.0606107	2.8735	-0.906584	protein	P73401	n.d.
sll1725	NA	ATP-binding protein of ABC transporter	mRNA	0.949975	1	0.378759	0	-0.249663	0	1.27098	0.886188	0.185439	2.11374	-1.34043	protein	P73400	n.d.
sll1726	NA	hypothetical protein	mRNA	0.460403	0	-0.149109	0	-0.589171	0	0.95062	0.29966	-0.143865	1.49907	-1.62026	protein	P73399	n.d.
sll1730	NA	unknown protein	mRNA	-0.099749	0	-0.223678	0	-0.194349	0	-0.0657252	-0.618418	-0.423843	-0.668815	-0.0845309	protein	P73396	n.d.
sll1732	ndhF3	NADH dehydrogenase subunit 5 (involved in low C O2-inducible, high affinity CO2 uptake)	mRNA	2.18846	1	4.19148	1	0.0836371	0	0.90608	1.25348	0.141117	3.5015	-0.586087	protein	n.a.	n.d.
sll1733	ndhD3	NADH dehydrogenase subunit 4 (involved in low C O2-inducible, high affinity CO2 uptake)	mRNA	0.818517	0	0.707809	0	0.0890168	0	0.25292	0.935396	0.36853	1.96538	-0.767361	protein	P73394	n.d.
sll1734	cupA	protein involved in low CO2-inducible, high aff inity CO2 uptake	mRNA	0.371957	0	1.77265	1	0.00396912	0	0.293942	1.37643	0.560949	2.10663	-0.0405949	protein	P73393	0.325494
sll1735	NA	hypothetical protein	mRNA	0.384163	0	1.36708	1	-0.350976	0	0.693468	1.35121	0.0782425	0.38462	-0.957597	protein	P73392	0.328961
sll1736	NA	hypothetical protein	mRNA	0.151767	0	0.453982	0	0.0130395	0	0.469022	0.900411	0.0765271	0.697494	-0.186913	protein	P73391	n.d.
sll1737	ycf60	hypothetical protein YCF60	mRNA	-0.862941	0	0.465928	0	-0.312101	0	-0.540651	0.298197	0.102839	-1.54694	-0.0540011	protein	n.a.	n.d.
sll1738	NA	hypothetical protein	mRNA	-0.0238661	0	0.803692	0	-0.372134	0	0.305314	0.391593	0.120404	-1.12391	-0.459452	protein	P73386	n.d.
sll1739	NA	unknown protein	mRNA	-0.76003	0	0.273235	0	0.277515	0	0.258436	0.398617	0.360827	0.772998	0.421512	protein	P73385	0.053872
sll1740	rpl19	50S ribosomal protein L19	mRNA	-0.568157	0	0.551332	0	0.0614943	0	-0.673435	0.346404	-0.442414	-0.0500445	-1.13697	protein	P36239	0.0819168
sll1742	nusG	transcription antitermination protein NusG	mRNA	1.25712	1	1.85988	1	0.31153	0	0.0588931	0.663007	-0.976743	1.96975	-0.785338	protein	P36265	-0.121309
sll1743	rpl11	50S ribosomal protein L11	mRNA	0.606055	0	1.14619	0	0.0291933	0	-0.050773	0.295284	-1.10298	1.30379	-0.779223	protein	P36237	0.00565433
sll1744	rpl1	50S ribosomal protein L1	mRNA	0.979041	0	1.5388	1	0.0599725	0	-0.986429	0.119759	-1.30686	1.80249	-1.04042	protein	P36236	-0.18781
sll1745	rpl10	50S ribosomal protein L10	mRNA	-0.148202	0	-0.0973287	0	-0.152328	0	-0.85525	0.0827297	-1.10253	0.455282	-1.34255	protein	P23350	-0.169614
sll1746	rpl12	50S ribosomal protein L12	mRNA	-0.41299	0	-0.0471475	0	-0.0328188	0	1.46447	0.45774	-0.361676	-0.0265897	-1.4425	protein	P23349	-0.144346
sll1747	aroC	chorismate synthase	mRNA	0.444255	0	0.0810646	0	0.235711	0	1.08831	0.221585	-0.0484847	-1.22366	-0.816108	protein	n.a.	-0.0696644
sll1749	NA	hypothetical protein	mRNA	-0.113747	0	-0.0845808	0	0.034509	0	-0.173279	-0.124573	0.0842992	-0.974513	-0.25758	protein	P73062	n.d.
sll1749a	NA	hypothetical protein	mRNA	-0.610408	0	-0.130075	0	-0.131431	0	n.d.	n.d.	n.d.	0.0661811	0.281204	protein	n.a.	n.d.
sll1750	ureC	urease alpha subunit	mRNA	-0.291476	0	-1.05543	-1	-0.0464387	0	-0.671319	-0.751317	0.340107	-1.94334	-0.412855	protein	P73061	0.092972
sll1751	NA	hypothetical protein	mRNA	-2.02317	-1	-1.207	-1	0.335579	0	-1.19151	-0.0392713	0.598003	-2.13654	-0.0212282	protein	P73060	n.d.
sll1752	NA	hypothetical protein	mRNA	-0.0272392	0	0.55375	0	0.0822838	0	-0.690003	0.255858	-0.0173993	2.10172	-0.223424	protein	P73054	n.d.
sll1755	NA	unknown protein	mRNA	-0.622428	0	-0.71622	0	-0.251837	0	1.22995	0.415159	0.198552	-1.9864	-1.33591	protein	P73659	n.d.
sll1757	NA	hypothetical protein	mRNA	1.52211	1	2.91148	1	0.155313	0	2.04713	1.154	0.248624	0.741905	-0.844376	protein	P73652	-0.091297
sll1758	NA	MrsA protein homolog	mRNA	0.202194	0	-0.41132	0	-0.116872	0	0.868395	0.436201	0.0159909	-0.392214	-0.64027	protein	P73648	n.d.
sll1760	thrB	homoserine kinase	mRNA	0.275434	0	-0.852854	0	0.111869	0	0.640518	0.0218371	0.10509	-1.79503	-1.00121	protein	P73646	-0.00066007
sll1761	NA	unknown protein	mRNA	0.0861695	0	-0.341193	0	-0.160496	0	1.07064	0.308448	0.177911	-1.33955	-0.604178	protein	P73645	n.d.
sll1762	NA	periplasmic protein, putative polar amino acid transport system substrate-binding protein	mRNA	-0.55731	0	-2.1458	-1	-0.579521	0	-0.971242	-2.01765	-0.807488	-3.60166	-1.06223	protein	P73643	-0.565073
sll1763	NA	unknown protein	mRNA	0.256319	0	-1.07128	0	-0.5681	0	-0.553879	-0.865042	-0.257688	-2.98252	-0.967798	protein	P73642	n.d.
sll1764	NA	unknown protein	mRNA	0.0402594	0	0.0134297	0	0.0211922	0	0.171626	0.417635	0.244584	-1.2728	-1.1201	protein	P73641	n.d.
sll1765	NA	unknown protein	mRNA	0.25975	0	-0.780692	0	-0.46875	0	-0.173397	-0.75607	-0.161226	-0.952322	-0.628057	protein	P73640	n.d.
sll1766	aslB	hypothetical protein	mRNA	-0.39582	0	-1.37762	-1	-0.763643	0	-0.650717	-0.997997	0.000132964	-1.98175	-0.631844	protein	P73639	n.d.
sll1767	rps6	30S ribosomal protein S6	mRNA	-0.775788	0	-0.59508	0	-0.242412	0	-0.976489	-0.0763503	-0.510722	0.856166	-0.651878	protein	P73636	-0.340819
sll1768	NA	probable oligopeptides ABC transporter permease protein	mRNA	0.959823	0	0.820751	0	-0.356129	0	1.35162	0.594866	-0.181155	0.215166	-0.397163	protein	P73631	n.d.
sll1769	NA	hypothetical protein	mRNA	-0.558655	0	-0.220007	0	0.184621	0	-0.251583	1.44129	0.659467	-0.172864	-0.292338	protein	P73628	-0.147491
sll1770	NA	hypothetical protein	mRNA	0.343397	0	0.220388	0	-0.0435989	0	0.755431	0.847495	0.0734792	1.40069	0.11422	protein	P73627	0.131608
sll1771	pphA	protein serin-threonin phosphatase	mRNA	0.658518	0	-0.304961	0	-0.100693	0	0.0235134	-0.0997281	-0.108585	0.297502	-0.754552	protein	P73626	-0.451186
sll1772	mutS	DNA mismatch repair protein MutS	mRNA	2.79076	1	0.770263	0	0.416604	0	2.87779	1.95291	0.175086	0.852123	-0.969898	protein	P73625	n.d.
sll1773	NA	hypothetical protein	mRNA	2.14968	1	5.63397	1	0.582626	0	2.17155	3.64144	0.647473	5.11659	0.585631	protein	P73623	1.09863
sll1774	NA	hypothetical protein	mRNA	-0.87261	0	-0.582979	0	-0.0744671	0	-0.465952	-0.282167	-0.00313015	0.0556462	-0.262177	protein	P73620	n.d.
sll1775	NA	hypothetical protein	mRNA	0.47629	0	-0.383099	0	0.386993	0	1.14251	-0.225465	-0.047929	-1.4248	-0.956229	protein	P73619	0.0748072
sll1776	deoC	deoxyribose-phosphate aldolase	mRNA	0.746592	0	-0.261687	0	-0.198212	0	1.03047	-0.0484528	0.0938933	-1.0638	-0.88556	protein	P73618	-0.00467262
sll1780	NA	putative transposase [ISY203b: 1200306 - 120147 9]	mRNA	-0.60096	0	-0.228065	0	-0.559607	0	-1.28223	0.00282169	-0.271875	0.257795	0.572782	protein	n.a.	n.d.
sll1783	NA	hypothetical protein	mRNA	-0.173684	0	-0.546089	0	0.413206	0	-3.0586	-3.86131	-1.61378	-5.94234	-1.14886	protein	P73602	-0.481384
sll1784	NA	periplasmic protein, function unknown	mRNA	-1.3318	0	-2.2032	-1	-0.286415	0	-2.52477	-3.56835	-1.24821	-5.2634	-0.873083	protein	P73601	-0.928804
sll1785	NA	periplasmic protein, function unknown	mRNA	-2.15672	-1	-4.00155	-1	-0.933556	-1	-2.1044	-3.44359	-1.28882	-4.44037	-0.800448	protein	P73600	-0.725067
sll1786	tatD	putative deoxyribonuclease, tatD homolog	mRNA	0.787801	0	1.06659	0	-0.0319927	0	1.27462	0.841733	-0.12464	1.27756	-0.384356	protein	P73335	-0.58839
sll1787	rpoB	RNA polymerase beta subunit	mRNA	0.284812	0	0.0889784	0	-0.358732	0	0.765276	0.417172	-0.382006	1.0831	-0.484433	protein	P77965	-0.182386
sll1789	rpoC2	RNA polymerase beta prime subunit	mRNA	1.0264	1	0.382735	0	-0.231814	0	0.183002	0.212588	-0.279335	1.5339	-0.516282	protein	P73334	-0.225106
sll1791	NA	putative transposase [ISY802a: 852462 - 853369]	mRNA	0.390774	0	-0.0200646	0	-0.607606	0	n.d.	n.d.	n.d.	-0.639181	-1.02757	protein	P73333	n.d.
sll1792	NA	putative transposase [ISY802a: 852462 - 853369]	mRNA	0.712221	0	0.77184	0	0.0195697	0	n.d.	n.d.	n.d.	-0.629126	-0.0457693	protein	P73332	n.d.
sll1796	petJ	cytochrome c553	mRNA	-1.03875	-1	-0.828627	0	-0.985754	0	-0.610771	-1.17115	-0.700471	-0.574101	2.21337	protein	P46445	0.683835
sll1797	ycf21	hypothetical protein YCF21	mRNA	0.503093	0	0.660567	0	0.196823	0	1.52356	3.33663	0.976309	2.82866	0.311452	protein	P73322	n.d.
sll1799	rpl3	50S ribosomal protein L3	mRNA	1.06728	1	2.12999	1	0.0357628	0	0.361649	0.965064	-0.771278	3.22588	-1.40211	protein	P73320	-0.0629429
sll1800	rpl4	50S ribosomal protein L4	mRNA	0.768194	0	1.6697	1	0.250178	0	0.181418	0.602629	-1.05188	2.62584	-1.59026	protein	P73319	0.0493813
sll1801	rpl23	50S ribosomal protein L23	mRNA	0.527558	0	1.5555	1	0.07458	0	-0.122405	0.519624	-0.828773	2.787	-1.24091	protein	P73318	0.0393792
sll1802	rpl2	50S ribosomal protein L2	mRNA	0.527061	0	1.39989	1	0.225815	0	-0.377952	0.436929	-0.947337	2.77052	-1.14125	protein	P73317	-0.0103499
sll1803	rpl22	50S ribosomal protein L22	mRNA	0.602188	0	1.47015	1	0.0508826	0	-0.00244461	0.357048	-0.921961	2.52902	-1.25868	protein	P73315	-0.0320511
sll1804	rps3	30S ribosomal protein S3	mRNA	0.524308	0	1.23174	1	0.0297465	0	0.123185	0.484013	-0.926083	2.52338	-1.14638	protein	P73314	-0.0888658
sll1805	rpl16	50S ribosomal protein L16	mRNA	0.0888241	0	0.566527	0	0.143207	0	-0.227709	0.365096	-0.746033	1.71583	-1.28387	protein	P73313	-0.145253
sll1806	rpl14	50S ribosomal protein L14	mRNA	0.193884	0	0.806838	0	0.0869671	0	-0.534728	0.039415	-1.28407	2.09117	-1.02935	protein	P73310	-0.0583356
sll1807	rpl24	50S ribosomal protein L24	mRNA	0.277405	0	0.829739	0	-0.0115266	0	-0.604104	-0.0302783	-1.24919	2.11745	-1.03761	protein	P73309	-0.0910403
sll1808	rpl5	50S ribosomal protein L5	mRNA	0.288158	0	0.681267	0	0.140479	0	-0.634344	-0.20384	-1.47842	2.2377	-0.933161	protein	P73308	0.0701755
sll1809	rps8	30S ribosomal protein S8	mRNA	-0.148009	0	0.636031	0	-0.00157057	0	-1.12088	-0.245918	-1.09726	2.28646	-0.778192	protein	P73307	-0.105782
sll1810	rpl6	50S ribosomal protein L6	mRNA	0.110689	0	0.610368	0	-0.0371461	0	-1.13046	-0.241444	-1.04371	1.65454	-1.04731	protein	P73306	-0.0921117
sll1811	rpl18	50S ribosomal protein L18	mRNA	0.469045	0	0.745745	0	0.149992	0	-0.429372	-0.0252184	-1.0469	1.62222	-1.01604	protein	P73305	-0.220448
sll1812	rps5	30S ribosomal protein S5	mRNA	0.325921	0	0.693474	0	-0.0494384	0	-0.876806	-0.154763	-0.874919	1.75252	-0.971305	protein	P73304	-0.220057
sll1813	rpl15	50S ribosomal protein L15	mRNA	0.210138	0	0.627657	0	-0.244372	0	-0.750401	0.293106	-0.521513	1.4196	-1.05376	protein	P73303	-0.0581385
sll1814	secY	preprotein translocase SecY subunit	mRNA	0.202465	0	0.29912	0	-0.0746963	0	-0.147391	0.200159	-0.542832	1.34975	-0.536303	protein	P77964	-0.171144
sll1815	adk	adenylate kinase	mRNA	0.852484	0	0.737868	0	0.0652624	0	0.294734	0.0964828	-0.419877	1.85266	-0.0768253	protein	P73302	-0.21056
sll1816	rps13	30S ribosomal protein S13	mRNA	-0.122919	0	0.185455	0	0.000214077	0	-0.392644	-0.116197	-0.644588	0.955971	-0.591317	protein	P73299	-0.336728
sll1817	rps11	30S ribosomal protein S11	mRNA	0.0699193	0	0.205425	0	-0.155666	0	-0.0685967	0.0203473	-0.902214	0.882457	-0.792316	protein	P73298	-0.278052
sll1818	rpoA	RNA polymerase alpha subunit	mRNA	0.0934623	0	0.195553	0	-0.177845	0	0.00435276	0.0250194	-0.954567	1.52675	-0.459885	protein	P73297	-0.082873
sll1819	rpl17	50S ribosomal protein L17	mRNA	0.225264	0	0.25156	0	0.0197989	0	-0.589458	-0.13225	-0.71198	1.11886	-0.461464	protein	P73296	0.0405502
sll1820	truA	tRNA pseudouridine synthase 1	mRNA	-0.0619711	0	0.0660859	0	0.0218514	0	-0.837968	-0.0487901	-0.63382	0.823659	-0.259264	protein	P73295	0.120687
sll1821	rpl13	50S ribosomal protein L13	mRNA	-1.14405	0	-0.349512	0	-0.256678	0	-0.86734	-0.0762632	-0.459226	0.15672	0.104027	protein	P73294	-0.0644671
sll1822	rps9	30S ribosomal protein S9	mRNA	-0.339182	0	-0.20332	0	-0.175325	0	-0.44109	0.00440072	-0.282612	-0.0642116	-0.252071	protein	P73293	-0.401921
sll1823	purA	adenylosuccinate synthetase	mRNA	0.377848	0	2.1118	1	0.10008	0	-0.0778894	0.513852	-0.405918	0.735504	-0.710327	protein	P73290	-0.0563964
sll1824	rpl25	50S ribosomal protein L25	mRNA	-1.03252	0	0.0746561	0	-0.323776	0	-1.55387	-0.381336	-0.47719	-0.538944	-0.460725	protein	P73289	-0.138868
sll1825	NA	hypothetical protein	mRNA	-0.228695	0	-0.572815	0	0.507538	0	-0.729408	-0.536317	0.253844	-1.71026	0.966468	protein	P73288	-0.21463
sll1830	NA	unknown protein	mRNA	-0.838466	0	-2.7966	-1	-0.288679	0	-1.26147	-2.95035	-0.936782	-3.07609	-1.64431	protein	P73120	-0.162938
sll1831	glcF	glycolate oxidase subunit, (Fe-S)protein	mRNA	0.658342	0	-1.44554	-1	-0.276149	0	1.37818	-0.0743168	-0.0448875	-2.27031	-0.786489	protein	P73119	-0.3342
sll1832	NA	hypothetical protein	mRNA	-0.89129	0	-1.54837	-1	-0.0132568	0	-0.981885	-1.31689	0.163082	-1.15783	0.340893	protein	P73118	n.d.
sll1833	ftsI	penicillin-binding protein	mRNA	0.633492	0	-0.836339	0	-0.177799	0	1.93341	0.196099	0.196344	-1.24678	-0.628121	protein	P73117	-0.379997
sll1834	NA	hypothetical protein	mRNA	-0.620229	0	-0.243966	0	-0.452205	0	0.252051	0.268958	-0.013992	-2.78813	-1.17699	protein	P73112	n.d.
sll1835	NA	periplasmic protein, function unknown	mRNA	-1.81992	-1	-1.86198	-1	-0.0521678	0	-0.394757	-0.300334	0.0484017	-3.91043	-1.37787	protein	P73111	-0.133861
sll1837	NA	periplasmic protein, function unknown	mRNA	-0.594447	0	-1.54214	-1	-0.521479	0	0.147277	-0.299096	-0.0285401	-3.11629	-0.871265	protein	P73107	-0.171561
sll1841	odhB	pyruvate dehydrogenase dihydrolipoamide acetylt ransferase component (E2)	mRNA	0.222621	0	0.406976	0	0.248915	0	0.0541208	0.704023	0.0889503	0.825407	-0.409167	protein	P74510	-0.0437613
sll1845	NA	hypothetical protein	mRNA	0.355522	0	0.862245	0	0.285618	0	1.32551	0.710269	-0.0558567	0.547452	-0.4306	protein	P74502	n.d.
sll1848	NA	putative acyltransferas	mRNA	0.148952	0	-0.158978	0	-0.26097	0	1.67318	1.64552	0.514799	-1.46862	-0.920773	protein	P74498	0.0887213
sll1849	NA	probable dioxygenase Rieske iron-sulfur compone nt	mRNA	-0.374526	0	-0.0212363	0	0.138024	0	0.55169	1.90113	0.815584	0.44503	0.343276	protein	P74496	n.d.
sll1851	NA	unknown protein	mRNA	-0.124003	0	-0.0607072	0	-0.0623547	0	1.08816	1.21948	-0.0134783	3.00102	1.48159	protein	P74495	n.d.
sll1852	ndkR	nucleoside diphosphate kinase	mRNA	-1.50837	-1	-0.700005	0	0.175048	0	0.409021	0.379483	-0.0878234	-0.0393157	0.564548	protein	P74494	0.280743
sll1853	NA	unknown protein	mRNA	0.0266458	0	0.648484	0	-0.393025	0	1.5266	1.90858	0.211567	0.146955	0.504423	protein	P74493	n.d.
sll1854	xthA	exodeoxyribonuclease III	mRNA	0.687701	0	0.382255	0	-0.996691	0	2.64123	1.30896	0.17921	-0.310528	-0.285961	protein	P74492	-0.620021
sll1858	NA	unknown protein	mRNA	0.0988503	0	0.655952	0	0.136446	0	-0.434391	-0.456468	0.201528	0.384212	-0.269271	protein	P74489	n.d.
sll1860	NA	putative transposase [ISY523d: 2226601 - 222747 1]	mRNA	3.82865	1	1.91033	1	0.383536	0	n.d.	n.d.	n.d.	1.25229	-0.248838	protein	n.a.	n.d.
sll1861	NA	putative transposase [ISY523o(partial copy): 22 25804 - 2226597]	mRNA	2.20159	1	1.04625	1	0.164529	0	n.d.	n.d.	n.d.	0.727159	-0.496796	protein	P74487	n.d.
sll1862	NA	unknown protein	mRNA	5.297	1	5.28297	1	3.99937	1	7.98806	8.05078	5.64016	9.41515	4.49995	protein	P74486	3.30321
sll1863	NA	unknown protein	mRNA	7.48554	1	7.4732	1	5.17609	1	7.03013	7.85498	4.66916	10.6974	5.67628	protein	P74485	3.72978
sll1864	NA	probable chloride channel protein	mRNA	-0.79877	0	1.95377	1	0.0644225	0	0.210313	0.205136	-0.0198162	-0.308307	0.134617	protein	P74477	n.d.
sll1865	prfB	peptide chain release factor 2	mRNA	0.808288	0	1.0345	1	0.521658	0	1.00628	0.910573	0.306006	-0.0447367	-0.357535	protein	P74476	0.237874
sll1866	NA	hypothetical protein	mRNA	0.908997	1	-0.0406536	0	0.0449505	0	1.05993	0.323762	0.0653819	0.683115	0.360567	protein	P74144	-0.473908
sll1867	psbA3	photosystem II D1 protein	mRNA	0.182045	0	0.205372	0	-0.0567006	0	-0.297918	0.905557	0.998434	0.804336	0.142243	protein	P16033	n.d.
sll1868	dnaG	DNA primase	mRNA	1.02615	0	1.20752	0	0.172189	0	0.786406	1.21362	0.173885	1.08843	0.771892	protein	P74143	n.d.
sll1869	cbaB	probable dioxygenase, Rieske iron-sulfur compon ent	mRNA	0.436578	0	0.662171	0	-0.0727466	0	0.395173	-0.0236619	0.0681686	-1.47191	-0.877225	protein	P74141	n.d.
sll1870	NA	ATP-binding protein of ABC transporter	mRNA	0.0257804	0	-0.522022	0	-0.327649	0	0.0623203	-0.125196	-0.0335671	-1.62241	-0.54991	protein	P74140	n.d.
sll1871	hik6	two-component system sensory histidine kinase	mRNA	-1.41256	-1	-0.899978	0	-0.267717	0	-0.715454	0.0282425	0.192664	-0.892688	0.209741	protein	P74137	0.202431
sll1872	lytR	transcriptional regulator	mRNA	0.246939	0	-0.0653459	0	-0.439974	0	-0.228032	-0.432585	-0.159163	-2.30958	-1.18192	protein	P74136	0.106249
sll1873	NA	unknown protein	mRNA	-2.01707	-1	-2.90546	-1	-0.15993	0	-1.4065	-1.58182	0.311182	-4.0514	-0.53444	protein	P74135	-0.589861
sll1874	AT103	hypothetical protein	mRNA	-0.260101	0	-1.01547	0	0.301523	0	-0.535902	0.00310073	0.278634	-3.86776	-0.219843	protein	P74134	n.d.
sll1875	ho2	heme oxygenase	mRNA	-1.07707	-1	-0.717165	0	-0.00650369	0	-0.584738	-0.777839	-0.0412733	-0.947307	-0.256155	protein	P74133	n.d.
sll1876	hemN	coproporphyrinogen III oxidase, anaerobic (oxyg en-independent)	mRNA	-0.670207	0	-0.182007	0	0.0767554	0	-0.764775	-0.550967	0.126799	-0.992853	-0.109752	protein	P74132	n.d.
sll1878	NA	iron(III)-transport ATP-binding protein	mRNA	0.450028	0	3.07525	1	1.37847	1	0.224258	-0.240339	-0.0139849	1.96597	-0.337142	protein	P74127	1.08886
sll1879	ycf55	two-component response regulator	mRNA	0.362018	0	0.785216	0	0.570063	0	1.1268	0.229966	0.0850416	-0.675579	-0.484528	protein	P74126	-0.000769523
sll1880	NA	hypothetical protein	mRNA	0.263675	0	0.236093	0	0.399917	0	0.608028	0.0880762	0.134056	-1.16968	-0.152685	protein	P74125	n.d.
sll1882	NA	unknown protein	mRNA	-0.289673	0	-0.756604	0	-0.170001	0	-0.171701	-1.40748	-0.964854	-2.25396	-1.56746	protein	P74123	n.d.
sll1883	argJ	arginine biosynthesis bifunctional protein ArgJ	mRNA	0.302659	0	-0.146388	0	0.427269	0	-0.159831	-0.470165	0.0268955	-1.38108	-0.286721	protein	P74122	0.151821
sll1884	NA	hypothetical protein	mRNA	1.51779	1	3.98109	1	0.446673	0	2.13045	2.67253	0.497957	-0.0963873	-0.266704	protein	P74121	0.790726
sll1885	NA	unknown protein	mRNA	-0.0754517	0	-0.169897	0	-0.303624	0	0.115996	0.159304	0.351534	-2.61024	-0.251055	protein	P74119	0.104235
sll1886	NA	hypothetical protein	mRNA	0.0201194	0	1.28831	1	0.512558	0	0.722692	1.5759	0.269666	0.81765	0.134237	protein	P74118	n.d.
sll1888	hik5	two-component sensor histidine kinase	mRNA	0.951875	1	0.570772	0	0.0233267	0	0.695869	0.716832	-0.0966146	-0.356814	-0.513933	protein	P74115	-0.626071
sll1890	cobN	cobalt-chelatase subunit CobN-like protein	mRNA	0.457865	0	0.103644	0	-0.11193	0	0.795573	0.284333	0.286486	-0.577139	-0.0732879	protein	n.a.	n.d.
sll1891	NA	unknown protein	mRNA	-0.585048	0	-1.7199	-1	-0.48808	0	-1.06308	-1.44927	0.269901	-2.19552	-0.153695	protein	P74109	n.d.
sll1892	NA	unknown protein	mRNA	0.130431	0	-0.529902	0	-0.413465	0	0.286121	-0.191125	-0.103256	-1.38887	-0.727164	protein	P74107	0.130908
sll1893	hisF	cyclase	mRNA	1.06811	1	-0.140494	0	0.017037	0	1.5719	0.360735	0.270727	-0.732008	-0.827122	protein	P74106	-0.0810062
sll1894	ribA	riboflavin biosynthesis protein RibA	mRNA	1.38108	1	1.15253	1	0.226976	0	1.89087	1.87323	0.726302	2.38847	-0.423143	protein	P74104	-0.375609
sll1895	NA	hypothetical protein	mRNA	-0.744652	0	0.225112	0	0.479631	0	0.000374186	0.435039	0.514357	-2.36333	-0.0829861	protein	P74101	0.855833
sll1897	NA	hypothetical protein	mRNA	-0.959661	-1	-1.23808	-1	-0.315863	0	0.526196	-0.351975	-0.169067	-3.07656	-0.86318	protein	P74098	n.d.
sll1898	NA	hypothetical protein	mRNA	-0.340597	0	0.335771	0	1.62831	1	0.191352	0.18511	1.53093	-2.32846	-0.198808	protein	P74096	n.d.
sll1899	ctaB	cytochrome c oxidase folding protein	mRNA	-0.488391	0	-0.351697	0	1.40108	1	0.1411	-0.0976227	1.06534	-2.31231	0.03149	protein	Q79EF2	n.d.
sll1900	act	acetyltransferase	mRNA	0.511455	0	1.00477	1	0.858349	0	0.659917	0.244977	0.206534	-0.31088	0.215507	protein	Q79EF3	1.14581
sll1902	NA	hypothetical protein	mRNA	0.0258504	0	-0.294643	0	-0.988737	0	1.5624	0.121115	-0.13939	-1.42606	-0.820042	protein	P73835	0.0338104
sll1905	hik19	two-component hybrid sensor and regulator	mRNA	0.513687	0	0.179635	0	-0.66681	0	0.0478156	-0.465056	-0.361847	-0.642854	-0.726754	protein	P73828	n.d.
sll1906	NA	hypothetical protein	mRNA	0.862659	0	0.171571	0	0.143153	0	1.11915	0.866687	0.208005	-1.07808	-0.673192	protein	P73827	n.d.
sll1908	serA	D-3-phosphoglycerate dehydrogenase	mRNA	-0.574884	0	-1.24223	-1	0.0339978	0	-0.178379	-0.642847	-0.235222	-1.49124	-0.532133	protein	P73821	-0.191807
sll1909	prmA	probable methyltransferase	mRNA	0.622708	0	-0.40528	0	-0.215363	0	0.226523	-0.413824	-0.0556094	-0.273113	-0.715281	protein	P73820	-0.314326
sll1910	zam	protein conferring resistance to acetazolamide Zam	mRNA	0.440806	0	0.758862	0	0.00091376	0	-0.916192	1.21839	-0.00334659	0.14983	-0.878474	protein	Q46363	-0.181918
sll1911	NA	hypothetical protein	mRNA	-0.078084	0	0.0146046	0	0.247923	0	0.552674	1.41923	0.228577	0.790205	0.453567	protein	P73253	0.0296514
sll1912	NA	hypothetical protein	mRNA	-0.129272	0	-0.190215	0	-0.167686	0	0.835335	0.973111	0.269735	0.530739	0.532319	protein	P73251	n.d.
sll1913	NA	hypothetical protein	mRNA	0.375166	0	-0.721976	0	-0.435518	0	1.71436	0.679345	0.210303	-0.446543	-0.409089	protein	P73250	-1.21422
sll1915	NA	hypothetical protein	mRNA	0.190362	0	0.513824	0	0.048102	0	0.412814	0.883753	0.364307	1.60046	-0.38206	protein	P73247	n.d.
sll1916	nadD	hypothetical protein	mRNA	1.47407	1	1.22078	1	0.289085	0	1.41501	1.01554	0.324791	0.814206	-0.855808	protein	P73246	n.d.
sll1917	hemN	coproporphyrinogen III oxidase, anaerobic (oxyg en-independent)	mRNA	2.0747	1	1.30447	1	0.0666731	0	2.37408	1.11433	0.220857	1.15215	-0.367452	protein	P73245	n.d.
sll1920	pacS	copper-transporting P-type ATPase PacS	mRNA	-0.173789	0	0.708279	0	0.10333	0	0.930465	1.18546	0.434211	0.496429	-0.070428	protein	P73241	0.40805
sll1921	NA	hypothetical protein	mRNA	0.60771	0	1.62922	1	-0.498354	0	1.44293	1.53497	0.11303	0.767055	-0.423838	protein	P73240	n.d.
sll1924	sycrp2	cAMP receptor protein sycrp1 homolog	mRNA	0.015442	0	-0.700567	0	-0.0164965	0	1.46057	-0.0749786	0.0143124	-1.40091	0.385368	protein	P73234	n.d.
sll1925	NA	hypothetical protein	mRNA	-0.88938	0	-1.28842	-1	-0.652596	0	0.571104	0.0014703	0.299406	-0.933994	-0.577738	protein	P73223	-0.439742
sll1926	NA	hypothetical protein	mRNA	-1.22647	-1	-2.24179	-1	-0.143445	0	-1.27868	-0.999565	-0.457565	-3.57689	-0.448593	protein	P73221	n.d.
sll1927	NA	ABC transporter ATP-binding protein	mRNA	0.336557	0	-0.982857	-1	-0.129547	0	0.400676	-0.685322	-0.0355967	-2.20075	-0.318166	protein	P73220	0.384151
sll1929	comE	competence protein ComE	mRNA	0.0273594	0	-0.403704	0	-0.418508	0	0.248965	0.402489	-0.100506	-0.206094	-0.551695	protein	P73100	n.d.
sll1930	NA	putative transposase [ISY100k: 605515 - 606460]	mRNA	-0.981894	-1	-0.0251802	0	-0.0731246	0	n.d.	n.d.	n.d.	0.989489	-0.144085	protein	P73099	n.d.
sll1931	glyA	serine hydroxymethyltransferase	mRNA	-0.458248	0	-1.17834	-1	-0.576959	0	-0.430174	-0.441243	-0.00902199	-0.144736	-0.47576	protein	P77962	-0.567019
sll1932	dnaK	DnaK protein	mRNA	1.11836	1	0.71653	0	0.0521232	0	0.963554	0.346492	0.1895	-0.44276	-0.602302	protein	P73098	0.00758423
sll1933	dnaJ	DnaJ protein, heat shock protein 40, molecular chaperone	mRNA	0.440177	0	-0.311528	0	0.167706	0	1.13728	-0.120548	0.452555	-0.737197	-0.932527	protein	P73097	n.d.
sll1934	NA	hypothetical protein	mRNA	1.16939	0	0.385352	0	0.0785597	0	-0.187794	-1.4281	-0.315683	-2.69643	-0.803087	protein	P73095	n.d.
sll1937	fur	ferric uptake regulation protein	mRNA	0.11924	0	1.23195	1	0.266909	0	0.002685	0.282183	-0.00520627	0.737185	-0.0543781	protein	n.a.	0.12722
sll1938	NA	hypothetical protein	mRNA	-0.249669	0	-0.217153	0	-0.315506	0	0.280415	0.170551	-0.0389769	-0.569067	-0.521377	protein	P73083	-0.711885
sll1939	NA	unknown protein	mRNA	-0.00780634	0	-0.674141	0	-0.394536	0	-0.457158	-0.889913	-0.182754	-1.47782	-0.407202	protein	P73081	n.d.
sll1940	NA	hypothetical protein	mRNA	0.34169	0	-0.801623	0	-0.159206	0	0.117733	0.121179	0.217843	-1.7844	-0.5059	protein	P73080	-0.673433
sll1941	gyrA	DNA gyrase A subunit	mRNA	0.440071	0	0.470926	0	0.366042	0	0.840392	0.337311	0.459539	-0.553203	-0.250193	protein	P73077	1.11455
sll1942	NA	unknown protein	mRNA	-0.0224023	0	-0.073399	0	-0.185351	0	-0.10296	-0.340941	-0.133738	-3.04872	-1.07199	protein	P73076	n.d.
sll1945	NA	1-deoxyxylulose-5-phosphate synthase	mRNA	-0.277306	0	0.297652	0	-0.0998892	0	-0.248836	-0.254115	0.0575177	-0.735722	-0.277151	protein	P73067	0.0966163
sll1946	NA	hypothetical protein	mRNA	1.0129	0	0.208953	0	0.91105	0	1.49839	0.102553	0.168126	-1.21495	-0.853344	protein	P73065	n.d.
sll1949	NA	unknown protein	mRNA	-0.743474	0	-0.643208	0	-0.224481	0	-0.666045	-0.576784	-0.255087	-2.1529	-1.14849	protein	P73819	-0.421342
sll1950	NA	unknown protein	mRNA	0.664858	0	0.607014	0	0.628631	0	-0.229439	0.373425	-0.220554	0.281263	-0.248036	protein	P73818	0.610037
sll1951	NA	unknown protein	mRNA	-1.54098	0	-1.64653	0	-0.264357	0	0.341147	0.0798433	-0.203206	-0.493836	0.717358	protein	P73817	n.d.
sll1954	NA	unknown protein	mRNA	-0.325312	0	-0.191548	0	0.145032	0	-0.0416989	0.459015	-0.169714	-1.8129	-0.669233	protein	P73814	n.d.
sll1956	NA	hypothetical protein	mRNA	-0.601301	0	-0.633037	0	-0.223787	0	-0.768395	-0.632077	-0.393284	-3.20924	-0.712329	protein	P73813	n.d.
sll1957	arsA	transcriptional regulator	mRNA	-1.48328	-1	-1.03104	-1	-0.0577393	0	-0.335046	0.114987	-0.0561744	-3.43288	-0.278187	protein	P73808	0.174209
sll1958	hisC	histidinol phosphate aminotransferase	mRNA	0.918278	0	2.53674	1	0.380665	0	0.518315	0.980756	-0.129665	1.08044	-0.434501	protein	n.a.	-0.433778
sll1959	suhB	probable inositol monophosphatase	mRNA	1.35431	1	0.716005	0	-0.452302	0	1.12566	0.384334	-0.276467	1.07817	-0.677421	protein	P73806	-0.505016
sll1960	NA	hypothetical protein	mRNA	0.829147	0	0.0900314	0	-0.347745	0	1.6385	0.223357	-0.101293	-0.998336	-1.24167	protein	P73805	n.d.
sll1961	NA	hypothetical protein	mRNA	0.20836	0	-1.55911	-1	0.308352	0	0.683635	-0.805722	-0.121058	-3.31487	-0.705131	protein	P73804	-0.117355
sll1965	NA	hypothetical protein	mRNA	0.976309	1	2.30747	1	-0.184858	0	1.50936	2.01717	0.291516	3.50278	0.0918031	protein	P73378	n.d.
sll1967	NA	probable RNA methyltransferase	mRNA	1.14476	1	1.29145	1	-0.0125874	0	1.37015	1.23277	0.302984	2.04269	-0.766269	protein	P73374	-0.113876
sll1968	pmgA	photomixotrophic growth related protein, PmgA	mRNA	-0.0139291	0	0.137845	0	-0.425798	0	1.13225	0.620961	0.15992	0.328461	0.175975	protein	P73373	n.d.
sll1969	NA	hypothetical protein	mRNA	2.16159	1	1.16748	1	-0.0736192	0	1.0146	0.657018	0.105931	1.04951	0.529161	protein	P73372	n.d.
sll1971	NA	probable hexosyltransferase	mRNA	-0.178705	0	-0.35243	0	-0.106413	0	0.510382	-0.254659	0.295299	-1.45929	-0.182566	protein	P73369	-0.189452
sll1973	NA	hypothetical protein	mRNA	-0.60156	0	-1.52778	-1	-0.337794	0	0.0728784	-0.755818	-0.186229	-1.59134	-0.318288	protein	P73933	-0.0355357
sll1979	NA	hypothetical protein	mRNA	-0.322192	0	-0.422889	0	-0.363774	0	0.461025	1.0731	-0.180433	-0.249148	-0.827592	protein	P73921	-0.95779
sll1980	trxA	thiol:disulfide interchange protein TrxA	mRNA	-0.0850255	0	0.35952	0	0.121834	0	-0.276529	0.852431	1.1103	0.32991	0.230573	protein	P73920	1.46079
sll1981	ilvB	acetolactate synthase	mRNA	0.892176	0	0.829665	0	0.0817232	0	1.15519	0.0787916	0.257991	-0.205952	-0.304652	protein	P73918	-0.472492
sll1982	NA	putative transposase [ISY352c: 1553414 - 155390 3, join 1554854 - 1555726]	mRNA	0.0867831	0	-0.513385	0	0.0168992	0	n.d.	n.d.	n.d.	-0.11789	0.851119	protein	P73916	n.d.
sll1985	NA	putative transposase [ISY352c: 1553414 - 155390 3, join 1554854 - 1555790]	mRNA	0.533595	0	0.124746	0	0.670871	0	n.d.	n.d.	n.d.	0.214956	0.436428	protein	P73915	n.d.
sll1987	cpx, katG	catalase peroxidase	mRNA	-0.369486	0	-0.211095	0	0.934393	1	-0.230656	-0.602197	-0.123218	-1.62424	0.140261	protein	P73911	0.519451
sll1988	hsp33	33 kDa chaperonin	mRNA	0.419274	0	0.208828	0	0.350141	0	0.303539	0.905121	0.0770492	-0.0388743	-0.458558	protein	P73910	1.0451
sll1994	hemB	porphobilinogen synthase (5-aminolevulinate deh ydratase)	mRNA	-0.977936	-1	-0.988797	-1	-0.360837	0	-0.34657	-0.565559	0.0853187	-1.69887	-0.494685	protein	n.a.	0.0309893
sll1995	NA	hypothetical protein	mRNA	0.529331	0	-0.0353712	0	-0.754141	0	0.430047	0.0688313	-0.0188476	-0.870619	-0.784602	protein	P73996	n.d.
sll1997	NA	putative transposase [ISY203h: 1623060 - 162369 3, join 1624643 - 1625182]	mRNA	-0.588437	0	-0.0770693	0	-0.471879	0	n.d.	n.d.	n.d.	0.152253	0.419877	protein	P73977	n.d.
sll1998	NA	putative transposase [ISY100d: 1623697 - 162464 3]	mRNA	-0.735487	0	0.0126108	0	-0.122273	0	n.d.	n.d.	n.d.	1.1821	0.0504062	protein	P73976	n.d.
sll1999	NA	putative transposase [ISY203h: 1623060 - 162369 3, join 1624643 - 1625182]	mRNA	-1.6343	-1	-1.01053	-1	0.0972805	0	n.d.	n.d.	n.d.	0.567413	1.08039	protein	P97153	n.d.
sll2001	lap	leucine aminopeptidase	mRNA	-0.331797	0	-0.11492	0	-0.0622108	0	0.360302	0.700973	0.365073	-0.760177	-0.566022	protein	P73971	-0.124991
sll2002	NA	hypothetical protein	mRNA	-0.463567	0	-0.797011	0	-0.284221	0	0.499657	-0.136779	-0.0314921	-1.96724	-1.07043	protein	P73680	-0.228204
sll2003	NA	hypothetical protein	mRNA	1.10405	1	0.760371	0	0.66989	0	1.24676	0.523849	0.128199	-1.21486	-0.652764	protein	P73678	0.40389
sll2005	gyrB	DNA gyrase B subunit [Contains: Ssp gyrB intei n]	mRNA	-1.13291	-1	0.0932117	0	-0.154511	0	-0.848478	-0.0238098	-0.0702458	0.242543	-1.24471	protein	P77966	0.0043114
sll2006	NA	hypothetical protein	mRNA	-0.804599	0	-0.761225	0	-0.474028	0	0.204152	0.0952898	-0.147063	-0.0562411	-0.661977	protein	P73674	n.d.
sll2007	NA	hypothetical protein	mRNA	-0.101263	0	-0.632727	0	-0.539972	0	0.70057	0.240724	0.00582546	-0.793594	-1.02549	protein	P73673	n.d.
sll2008	NA	processing protease	mRNA	0.733726	0	1.22085	1	0.886989	0	0.665163	0.135404	0.238404	2.50023	-0.265209	protein	P73670	0.618945
sll2009	NA	processing protease	mRNA	0.789091	0	0.334919	0	1.02434	0	1.21983	0.177101	0.113746	0.920654	-0.37094	protein	P73669	0.694067
sll2010	murD	UDP-N-acetylmuramoylalanine--D-glutamate ligase	mRNA	-0.0083143	0	-0.838343	0	-0.52423	0	0.948825	0.190215	-0.12231	-1.63428	-1.73717	protein	P73668	-0.426741
sll2011	NA	hypothetical protein	mRNA	0.563707	0	0.1779	0	-0.510214	0	1.24061	0.354473	0.155481	1.262	-0.427628	protein	P73667	n.d.
sll2012	sigD	group2 RNA polymerase sigma factor SigD	mRNA	1.99755	1	2.9508	1	0.252445	0	2.64203	2.64878	0.881272	3.81155	-0.0638955	protein	n.a.	n.d.
sll2013	NA	hypothetical protein	mRNA	-0.181633	0	0.421982	0	-0.275504	0	-0.123566	-0.355817	-0.547486	0.943595	-0.83089	protein	P73665	n.d.
sll2014	sfsA	sugar fermentation stimulation protein	mRNA	0.404511	0	0.89677	0	0.00590209	0	0.311504	-0.0933897	-0.231935	1.44151	-0.978656	protein	P73664	0.208922
sll2015	NA	hypothetical protein	mRNA	0.657015	0	0.941586	1	-0.366368	0	0.584221	0.237813	-0.274982	1.20093	-0.859835	protein	P73663	n.d.
sll2064	NA	hypothetical protein	mRNA	0.417316	0	-0.434704	0	0.159632	0	n.d.	n.d.	n.d.	n.d.	n.d.	protein	n.a.	n.d.
sll2507	NA	hypothetical protein	mRNA	-0.84286	0	-0.0260985	0	0.00227784	0	n.d.	n.d.	n.d.	n.d.	n.d.	protein	n.a.	n.d.
sll7001	NA	hypothetical protein	mRNA	0.167786	0	0.304577	0	-0.156121	0	n.d.	n.d.	n.d.	1.83109	1.19183	protein	Q6ZEJ7	n.d.
sll7002	NA	hypothetical protein	mRNA	0.0179533	0	0.241313	0	-0.331453	0	n.d.	n.d.	n.d.	0.110453	0.423511	protein	Q6ZEJ6	n.d.
sll7003	NA	hypothetical protein	mRNA	2.90938	1	3.14619	1	-0.0723356	0	n.d.	n.d.	n.d.	3.55639	-1.84113	protein	Q6ZEJ5	n.d.
sll7006	NA	hypothetical protein	mRNA	-1.00321	-1	0.631108	0	0.0491688	0	n.d.	n.d.	n.d.	1.8305	2.34327	protein	Q6ZEJ2	n.d.
sll7009	NA	hypothetical protein	mRNA	1.23842	1	3.08557	1	-0.0899767	0	n.d.	n.d.	n.d.	3.20199	-0.715555	protein	Q6ZEI9	n.d.
sll7027	NA	hypothetical protein	mRNA	0.508209	0	0.781655	0	0.450508	0	n.d.	n.d.	n.d.	-2.09557	-0.498679	protein	Q6ZEH1	n.d.
sll7028	NA	hypothetical protein	mRNA	0.524227	0	0.595693	0	0.0373927	0	n.d.	n.d.	n.d.	0.194347	-0.59058	protein	Q6ZEH0	n.d.
sll7029	NA	hypothetical protein	mRNA	0.501352	0	1.53183	1	0.447737	0	n.d.	n.d.	n.d.	1.23164	-0.651316	protein	Q6ZEG9	1.47854
sll7030	NA	hypothetical protein	mRNA	0.66823	0	2.24831	1	0.237323	0	n.d.	n.d.	n.d.	3.73726	0.787069	protein	Q6ZEG8	n.d.
sll7031	NA	hypothetical protein	mRNA	0.725891	0	2.71837	1	0.175602	0	n.d.	n.d.	n.d.	2.18618	-0.670516	protein	Q6ZEG7	n.d.
sll7033	NA	hypothetical protein	mRNA	0.132254	0	0.657232	0	0.200582	0	n.d.	n.d.	n.d.	2.22265	0.480822	protein	Q6ZEG5	n.d.
sll7034	NA	hypothetical protein	mRNA	0.784722	0	1.48428	1	0.421247	0	n.d.	n.d.	n.d.	2.35038	0.382818	protein	Q6ZEG4	n.d.
sll7043	NA	hypothetical protein	mRNA	0.0524025	0	-0.0240418	0	0.234024	0	n.d.	n.d.	n.d.	-1.70885	-0.866752	protein	Q6ZEF5	n.d.
sll7044	NA	hypothetical protein	mRNA	0.0462047	0	0.150171	0	0.320609	0	n.d.	n.d.	n.d.	-1.36078	-0.559434	protein	Q6ZEF4	-0.43738
sll7047	NA	hypothetical protein	mRNA	1.71701	1	3.43863	1	1.01069	1	n.d.	n.d.	n.d.	2.52061	0.0363926	protein	Q6ZEF1	n.d.
sll7050	NA	hypothetical protein	mRNA	-0.405169	0	-0.346545	0	-0.479498	0	n.d.	n.d.	n.d.	-0.870317	-1.43144	protein	Q6ZEE8	n.d.
sll7055	NA	hypothetical protein	mRNA	0.0177798	0	0.467115	0	-0.0440139	0	n.d.	n.d.	n.d.	-0.753795	-0.393649	protein	Q6ZEE3	n.d.
sll7056	NA	hypothetical protein	mRNA	0.301349	0	0.663506	0	-0.271007	0	n.d.	n.d.	n.d.	1.73728	-0.171365	protein	Q6ZEE2	n.d.
sll7062	NA	hypothetical protein	mRNA	0.0320787	0	-0.491752	0	0.0998889	0	n.d.	n.d.	n.d.	-2.77121	-0.845655	protein	Q6ZED6	-0.235365
sll7063	NA	hypothetical protein	mRNA	-1.41812	-1	-1.60613	-1	0.405707	0	n.d.	n.d.	n.d.	-2.37748	-0.253366	protein	Q6ZED5	0.676827
sll7064	NA	hypothetical protein	mRNA	-1.00101	-1	-2.56323	-1	0.57265	0	n.d.	n.d.	n.d.	-3.2793	-0.961143	protein	Q6ZED4	2.18496
sll7065	NA	hypothetical protein	mRNA	0.0593839	0	-1.20029	0	0.517053	0	n.d.	n.d.	n.d.	-2.22867	-0.926041	protein	Q6ZED3	1.50656
sll7066	NA	hypothetical protein	mRNA	-1.0084	-1	-1.51614	-1	0.551915	0	n.d.	n.d.	n.d.	-2.43389	-0.685493	protein	Q6ZED2	1.12036
sll7067	NA	hypothetical protein	mRNA	-1.55129	-1	-1.27841	-1	1.05402	1	n.d.	n.d.	n.d.	-2.93979	-0.519952	protein	Q6ZED1	1.9287
sll7069	NA	hypothetical protein	mRNA	-0.607469	0	-0.50594	0	-0.929802	-1	n.d.	n.d.	n.d.	-1.87497	-1.99804	protein	Q6ZEC9	n.d.
sll7070	NA	hypothetical protein	mRNA	-1.26086	-1	-0.721632	0	-0.898609	0	n.d.	n.d.	n.d.	-1.59717	-2.13483	protein	Q6ZEC8	n.d.
sll7075	NA	hypothetical protein	mRNA	-0.515634	0	0.717554	0	-0.0653104	0	n.d.	n.d.	n.d.	0.452119	-0.845011	protein	Q6ZEC3	n.d.
sll7077	NA	hypothetical protein	mRNA	-0.398442	0	-0.0159075	0	-0.197318	0	n.d.	n.d.	n.d.	-1.16967	-0.295883	protein	Q6ZEC1	n.d.
sll7078	NA	hypothetical protein	mRNA	-0.657091	0	-0.120037	0	-0.152912	0	n.d.	n.d.	n.d.	-2.58405	-0.934149	protein	Q6ZEC0	n.d.
sll7085	NA	hypothetical protein	mRNA	-1.39201	-1	-2.67287	-1	-0.923265	0	n.d.	n.d.	n.d.	-4.16981	-1.04794	protein	Q6ZEB3	-1.71192
sll7086	NA	hypothetical protein	mRNA	-2.07759	-1	-2.70401	-1	-0.609664	0	n.d.	n.d.	n.d.	-4.29906	-0.493242	protein	Q6ZEB2	n.d.
sll7087	NA	hypothetical protein	mRNA	-1.88368	-1	-2.51506	-1	-0.781002	0	n.d.	n.d.	n.d.	-4.77045	-1.49213	protein	Q6ZEB1	-1.07273
sll7089	NA	hypothetical protein	mRNA	-0.107295	0	-1.09559	-1	-0.126418	0	n.d.	n.d.	n.d.	-2.24084	-1.42171	protein	Q6ZEA9	-0.982642
sll7090	NA	hypothetical protein	mRNA	-0.778897	0	-1.07164	-1	-0.0657145	0	n.d.	n.d.	n.d.	-3.75481	-2.17938	protein	Q6ZEA8	-0.787102
sll7103	NA	hypothetical protein	mRNA	0.624969	0	-0.533329	0	-0.749704	0	n.d.	n.d.	n.d.	#DIV/0!	#DIV/0!	protein	Q6ZE95	n.d.
slr0001	NA	hypothetical protein	mRNA	-0.528356	0	-1.00787	-1	1.01906	1	0.168448	0.431049	0.42836	0.0517929	1.1878	protein	Q55660	1.38984
slr0006	NA	unknown protein	mRNA	-0.724702	0	0.253618	0	0.208946	0	-1.67675	-0.51524	-0.20129	-0.207708	-0.924839	protein	Q55667	0.37618
slr0007	NA	probable sugar-phosphate nucleotidyltransferase	mRNA	0.0807254	0	0.646929	0	0.108903	0	-0.700909	-0.12368	-0.293021	0.252768	-0.33697	protein	Q55668	-0.718474
slr0008	ctpA	carboxyl-terminal processing protease	mRNA	0.327201	0	1.19544	1	-0.398901	0	0.133749	0.551347	-0.00727703	0.000741503	-1.28226	protein	Q55669	0.06039
slr0009	rbcL	ribulose bisphosphate carboxylase large subunit	mRNA	-0.772054	0	-1.23427	-1	-0.137183	0	-1.99518	-1.64932	-0.440056	-1.9276	-0.180058	protein	P54205	-0.394757
slr0011	rbcX	possible Rubisco chaperonin	mRNA	-0.709429	0	-1.75987	-1	-0.456657	0	-1.44703	-1.48646	-0.630063	-1.57645	-0.0515783	protein	Q55670	n.d.
slr0012	rbcS	ribulose bisphosphate carboxylase small subunit	mRNA	-1.53271	-1	-2.09584	-1	-0.545498	0	-2.22927	-1.63057	-0.793576	-2.27745	-0.209757	protein	P54206	-0.241186
slr0013	NA	hypothetical protein	mRNA	-0.273903	0	-0.761884	0	-0.125081	0	-0.105294	-0.58395	-0.427924	-1.94571	-0.909877	protein	Q55671	-0.0805739
slr0014	mgtC	Mg2+ transport ATPase	mRNA	1.98991	1	0.708419	0	0.620689	0	1.26016	0.710576	0.286148	-1.28945	-0.470161	protein	Q57208	n.d.
slr0015	lpxB	lipid A disaccharide synthase	mRNA	-0.700979	0	-0.218444	0	-0.0284555	0	0.0308006	0.987547	0.19937	-1.66385	-0.749421	protein	Q57310	-0.203386
slr0016	NA	hypothetical protein	mRNA	0.700203	0	0.478169	0	-0.423676	0	0.697257	0.303854	-0.224692	-0.906663	-0.60016	protein	Q55672	n.d.
slr0017	murA	UDP-N-acetylglucosamine 1-carboxyvinyltransfera se	mRNA	-0.355595	0	-0.108444	0	0.00334963	0	0.051556	-0.52327	0.0554298	-0.815522	-0.585287	protein	Q55673	0.854879
slr0018	fumC	fumarase	mRNA	1.16035	1	0.397798	0	-0.221759	0	1.17126	0.249943	0.41802	-1.21679	-0.757366	protein	Q55674	0.0159355
slr0019	NA	unknown protein	mRNA	2.61126	1	1.67991	1	0.393598	0	0.991579	0.656117	0.175029	-0.966537	-0.121993	protein	Q55676	n.d.
slr0020	recG	DNA recombinase	mRNA	0.247286	0	-0.0711103	0	-0.351544	0	0.48385	-0.0750384	0.15109	-0.432668	-0.0878087	protein	Q55681	n.d.
slr0021	sppA	protease	mRNA	-0.541745	0	-0.808112	0	0.0918706	0	0.199197	0.201272	-0.0522565	-1.48616	-1.19016	protein	Q55682	0.477112
slr0022	NA	hypothetical protein	mRNA	-0.389273	0	-0.197507	0	-0.134038	0	0.255434	0.565616	0.176439	-1.6792	-0.949159	protein	Q55439	n.d.
slr0023	NA	unknown protein	mRNA	-1.09765	-1	-0.574226	0	0.322454	0	0.146317	-0.0782486	0.507341	-2.02962	-0.0855792	protein	Q55441	0.357508
slr0031	NA	hypothetical protein	mRNA	-0.637619	0	0.0651311	0	0.278113	0	-0.191743	0.325828	-0.00429328	-0.855288	0.146576	protein	Q55449	0.924327
slr0032	ilvE	probable branched-chain amino acid aminotransfe rase	mRNA	0.390844	0	0.706843	0	-0.0765783	0	0.050929	0.610796	-0.0101651	1.03169	-0.409994	protein	P54691	-0.222674
slr0033	NA	glutamyl-tRNA(Gln) amidotransferase subunit C	mRNA	0.552548	0	0.285598	0	-0.0883222	0	0.672175	0.649887	-0.0183942	0.602876	-0.75284	protein	Q55450	-0.0829613
slr0036	aspC	aspartate aminotransferase	mRNA	0.164487	0	-0.379249	0	-0.463768	0	2.30001	0.477655	0.0978062	-0.0822694	0.0138585	protein	n.a.	n.d.
slr0038	NA	hypothetical protein	mRNA	-0.0721018	0	0.428571	0	-0.180331	0	-0.18314	0.48598	0.0864331	-0.717602	-0.816908	protein	Q55457	-0.212202
slr0039	NA	hypothetical protein	mRNA	0.291097	0	-0.0273505	0	-0.140448	0	0.174889	0.0911662	0.148789	-1.05131	-0.567175	protein	Q55458	-0.143174
slr0040	cmpA	bicarbonate transport system substrate-binding protein	mRNA	1.1015	0	0.00550247	0	-0.192239	0	2.17892	-0.130372	0.157297	0.714927	-1.03512	protein	Q55460	1.90153
slr0041	cmpB	bicarbonate transport system permease protein	mRNA	0.711343	0	0.535948	0	-0.00499873	0	2.22863	1.0519	0.106874	-1.90742	-2.30223	protein	Q55461	n.d.
slr0042	NA	probable porin	mRNA	1.14758	1	1.86953	1	0.420541	0	1.69898	2.24178	0.242676	0.817615	-0.00408804	protein	Q59991	n.d.
slr0043	cmpC	bicarbonate transport system ATP-binding protei n	mRNA	1.70436	0	1.36335	0	-0.418217	0	2.69263	0.906567	0.498271	-0.693755	-0.140865	protein	Q55462	n.d.
slr0044	cmpD	bicarbonate transport system ATP-binding protei n	mRNA	0.578398	0	0.351076	0	-0.0282754	0	2.18256	1.05802	0.323118	-1.32577	-0.709521	protein	n.a.	n.d.
slr0049	NA	hypothetical protein	mRNA	-1.0366	-1	-1.34812	-1	-0.322958	0	-0.838638	-0.924862	-0.0806678	-1.67472	-0.144792	protein	Q55131	0.0878383
slr0050	ycf56	hypothetical protein YCF56	mRNA	0.491729	0	-0.0609113	0	0.269774	0	0.577659	0.139125	0.215387	-0.0429625	-0.0724301	protein	Q55132	-0.153068
slr0051	ecaB	periplasmic beta-type carbonic anhydrase	mRNA	-0.739576	0	-0.648549	0	0.214253	0	0.0894762	-0.383223	-0.201295	-1.05559	0.00586086	protein	Q55136	-0.552956
slr0053	NA	hypothetical protein	mRNA	-0.24865	0	1.05158	1	-0.497735	0	-0.537211	0.486276	-0.518318	0.762671	0.355897	protein	Q55142	n.d.
slr0054	dgkA	diacylglycerol kinase	mRNA	-0.0950697	0	-0.0900553	0	-0.339171	0	-0.0240799	0.417248	-0.224836	-1.114	-0.271534	protein	Q55143	n.d.
slr0055	trpG	anthranilate synthase component II	mRNA	0.94747	1	-0.0367022	0	-0.368891	0	0.689228	-0.0232718	-0.344584	-1.62913	-0.526402	protein	Q55144	n.d.
slr0056	chlG	chlorophyll a synthase	mRNA	0.248737	0	-0.601686	0	0.37519	0	0.403247	-0.145582	-0.0132332	-2.00194	-0.361181	protein	Q55145	n.d.
slr0058	NA	hypothetical protein	mRNA	-0.665071	0	-0.419069	0	0.259759	0	-0.628893	-0.394381	-0.0541696	-1.28292	-0.0526586	protein	Q55149	-0.345648
slr0059	NA	unknown protein	mRNA	-0.593098	0	-0.468944	0	0.000740413	0	0.0985771	0.449202	0.0362154	-1.46736	0.0753398	protein	Q55150	n.d.
slr0060	NA	unknown protein	mRNA	-0.795943	0	-1.12273	-1	-0.519309	0	-0.617638	-0.211998	0.0356279	-3.71716	-0.400003	protein	Q55151	-0.236407
slr0061	NA	unknown protein	mRNA	-0.536714	0	-1.06899	-1	-0.299815	0	0.481201	-0.268751	0.131054	-3.0765	-0.493244	protein	Q55152	n.d.
slr0063	pilB1	pilus biogenesis protein homologous to general secretion pathway protein E	mRNA	-1.31247	-1	-0.751339	0	-0.602535	0	-0.0165357	-0.0762609	0.0956015	-0.622355	-0.225207	protein	n.a.	-0.201988
slr0064	NA	hypothetical protein	mRNA	1.39664	1	0.208086	0	-0.231843	0	0.194487	-0.409321	-0.303308	-0.773571	-0.607182	protein	Q55156	-0.547097
slr0065	NA	hypothetical protein	mRNA	0.67411	0	-0.191982	0	-0.458598	0	1.06093	-0.0935448	-0.112558	-1.16986	0.454225	protein	Q55157	-0.40497
slr0066	ribD	riboflavin biosynthesis protein RibD	mRNA	0.793277	0	0.16452	0	-0.0774819	0	1.36316	0.539659	0.547487	-2.08907	-1.32364	protein	Q55158	-0.838329
slr0067	NA	MRP protein homolog	mRNA	0.0955307	0	-0.0776292	0	-0.268078	0	0.436045	0.309626	-0.0908405	0.828483	-0.593222	protein	P53383	0.00200664
slr0069	NA	unknown protein	mRNA	0.235796	0	0.399242	0	0.326927	0	-0.29808	-0.276266	-0.120473	1.33279	1.68435	protein	Q55161	n.d.
slr0070	fmt	methionyl-tRNA formyltransferase	mRNA	0.512994	0	0.293674	0	0.050459	0	0.140275	-0.282999	-0.0400183	-0.975229	-0.307072	protein	Q55163	0.266173
slr0072	gidB	glucose inhibited division protein B	mRNA	0.895837	0	0.239906	0	-0.247661	0	1.08377	0.522411	-0.0181854	0.326917	-1.01648	protein	Q55787	-0.246612
slr0073	hik36	two-component sensor histidine kinase	mRNA	-0.0685395	0	-0.887546	0	-0.371572	0	0.324607	-0.262827	-0.436549	-0.493273	-0.712265	protein	Q55788	-0.689537
slr0074	ycf24	ABC transporter subunit	mRNA	1.38211	1	2.35175	1	0.16692	0	0.327377	1.52858	0.615552	2.84733	-0.608222	protein	Q55790	-0.0728923
slr0075	ycf16	ABC transporter ATP-binding protein	mRNA	0.412587	0	0.847906	0	-0.132101	0	0.259318	1.62427	0.779917	3.10664	-0.323472	protein	Q55791	-0.0873157
slr0076	NA	hypothetical protein	mRNA	0.773551	0	1.27292	1	0.156892	0	-0.200014	0.872055	0.582555	2.72995	-0.945969	protein	Q55792	-0.20211
slr0077	nifS	cysteine desulfurase	mRNA	0.355542	0	0.51709	0	0.191006	0	0.462212	1.03571	0.312092	2.18707	-1.03229	protein	Q55793	-0.405415
slr0078	NA	putative 6-pyruvoyl tetrahydrobiopterin synthas e	mRNA	0.361488	0	0.53312	0	0.356411	0	0.111184	0.0245393	-0.0930976	-1.07114	-1.02307	protein	Q55798	n.d.
slr0079	gspE	probable general secretion pathway protein E	mRNA	-0.181897	0	-0.0750353	0	0.0662895	0	0.586972	-0.103369	0.736862	-0.640278	-0.294484	protein	n.a.	-0.461733
slr0080	rnhA	ribonuclease H	mRNA	0.165784	0	1.91956	1	1.07868	1	0.543926	0.751647	0.270841	2.01813	0.464288	protein	Q55801	1.4989
slr0081	NA	two-component response regulator OmpR subfamily	mRNA	-0.915995	-1	-0.899029	0	-0.494132	0	-0.159096	-0.198385	-0.392471	-0.311951	-0.33096	protein	Q55802	n.d.
slr0082	NA	Rps12 methylthiotransferase	mRNA	2.35478	1	3.09514	1	0.29819	0	2.76645	2.69898	0.834871	3.58854	-0.0538613	protein	Q55803	0.494202
slr0083	crhR	RNA helicase redox	mRNA	0.519753	0	2.14407	1	0.119189	0	1.08777	2.33304	0.970506	3.72619	0.36005	protein	Q55804	-0.0496134
slr0084	hisH	amidotransferase HisH	mRNA	0.097429	0	-0.433622	0	-0.629573	0	0.793496	0.276529	-0.245256	-2.50775	-0.894585	protein	Q55805	-0.196203
slr0086	NA	similar to DnaK protein	mRNA	0.586823	0	-0.154875	0	-0.405797	0	0.894002	0.280564	0.150281	-3.12098	-0.656746	protein	Q55807	-0.388351
slr0088	crtO	beta-carotene ketolase	mRNA	0.749086	0	-0.364565	0	-0.363432	0	0.624221	0.00552719	-0.127819	-2.76741	-1.51922	protein	Q55808	n.d.
slr0089	erg6	gamma-tocopherol methyltransferase	mRNA	-0.440029	0	0.340361	0	0.532958	0	0.12574	0.536153	0.351453	-1.55218	-0.217191	protein	Q55809	0.508101
slr0090	ppd	probable 4-hydroxyphenylpyruvate dioxygenase	mRNA	-0.155798	0	-0.0332362	0	0.658365	0	-0.011424	0.698366	0.48822	-1.27681	0.471346	protein	Q55810	n.d.
slr0091	NA	aldehyde dehydrogenase	mRNA	-0.0717959	0	-0.33585	0	0.388576	0	0.0931108	0.199865	0.227305	-1.41746	0.388039	protein	Q55811	n.d.
slr0092	NA	hypothetical protein	mRNA	0.43109	0	-0.24199	0	0.326352	0	0.223324	0.85223	0.304149	-0.848159	0.269117	protein	Q55812	n.d.
slr0093	dnaJ	DnaJ protein, heat shock protein 40, molecular chaperone	mRNA	2.8802	1	2.63068	1	0.355988	0	4.04048	2.94295	0.857906	2.01544	0.419057	protein	P50027	-0.042856
slr0095	NA	O-methyltransferase	mRNA	3.76362	1	3.49988	1	0.513456	0	2.97287	1.19103	0.171414	1.62258	0.211523	protein	Q55813	n.d.
slr0096	NA	low affinity sulfate transporter	mRNA	2.19721	1	2.25133	1	0.848724	0	1.99039	0.212713	0.290612	-1.06779	0.687279	protein	Q55814	n.d.
slr0099	NA	putative transposase [ISY352f(partial copy): 29 68019 - 2969383]	mRNA	-0.561713	0	-0.222777	0	-0.00911379	0	-1.06969	0.190274	0.361428	-0.0127625	0.935955	protein	Q55871	n.d.
slr0103	NA	unknown protein	mRNA	-0.0193715	0	0.548712	0	-0.0368722	0	0.0904506	0.238643	-0.0305005	-0.464446	-0.490979	protein	Q55873	n.d.
slr0104	NA	hypothetical protein	mRNA	-0.46075	0	-0.389105	0	-0.295813	0	0.490972	0.363161	0.185834	-0.396112	-0.391705	protein	P54371	n.d.
slr0105	NA	hypothetical protein	mRNA	-0.0927964	0	-0.929456	0	-0.171627	0	-0.492781	0.549944	0.453728	-0.202444	0.943887	protein	Q55876	0.0111478
slr0106	NA	unknown protein	mRNA	-2.34033	-1	-2.3786	-1	-0.292551	0	0.0318622	-0.215386	0.272221	-1.54187	1.36923	protein	Q55877	0.118243
slr0108	NA	unknown protein	mRNA	1.76204	1	2.92726	1	0.862894	0	0.843639	1.12229	0.363909	1.57367	-0.127787	protein	Q55881	-0.0637044
slr0109	NA	unknown protein	mRNA	0.501219	0	0.0354968	0	-0.35074	0	1.59273	1.02627	0.397795	0.208775	-0.213096	protein	Q55882	n.d.
slr0110	NA	hypothetical protein	mRNA	-0.405917	0	0.547824	0	-0.50204	0	-0.32352	0.112674	-0.202164	0.114662	-0.353952	protein	Q55886	-0.00669626
slr0111	NA	unknown protein	mRNA	-0.706869	0	-1.0651	0	-0.860032	0	-0.0404893	-0.337068	-0.140748	-2.09822	-1.04113	protein	Q55887	-0.811599
slr0112	NA	unknown protein	mRNA	0.0799562	0	0.280772	0	0.580889	0	0.29114	1.3409	-0.0422575	1.17683	-0.704017	protein	Q55888	-0.296758
slr0114	NA	putative PP2C-type protein phosphatase	mRNA	0.170655	0	0.535112	0	-0.212261	0	0.513615	0.685547	0.0663193	-0.971111	-1.21848	protein	Q55889	n.d.
slr0115	rpaA, ycf27	response regulator for energy transfer from phy cobilisomes to photosystems	mRNA	0.0155293	0	-0.410863	0	-0.226063	0	0.324913	0.149801	-0.0602468	-1.28706	-0.636582	protein	Q55890	-0.0141316
slr0116	pcyA	phycocyanobilin:ferredoxin oxidoreductase	mRNA	-0.493266	0	-1.28781	-1	-0.34058	0	0.176038	-0.342811	0.0992903	-2.28836	-1.12331	protein	Q55891	-0.243804
slr0118	thiC	thiamine biosynthesis protein ThiC	mRNA	-1.08244	-1	-0.969868	0	0.0240306	0	-0.49702	-0.174196	0.563577	-0.861921	0.114143	protein	Q55894	0.414721
slr0119	brkB	hypothetical protein	mRNA	-0.0798317	0	0.309764	0	-0.0789236	0	0.150834	0.53005	0.163738	-0.496573	0.142739	protein	Q55895	n.d.
slr0120	NA	probable tRNA/rRNA methyltransferase	mRNA	1.5105	1	1.01627	1	0.610733	0	1.0668	0.53619	0.272656	-0.240036	-0.727069	protein	Q55896	n.d.
slr0121	NA	hypothetical protein	mRNA	0.100449	0	-1.08897	0	-0.431979	0	-0.200643	-1.24181	-0.0972773	-4.16556	-1.69122	protein	Q55897	-0.000524483
slr0142	NA	hypothetical protein	mRNA	0.0401678	0	-0.00929697	0	-0.16915	0	0.556668	0.516731	0.122983	-1.03215	-0.908203	protein	P74441	n.d.
slr0143	hat	WD-repeat protein, Hat protein, involved in the control of a high-affinity transport system for inorgani c carbon	mRNA	-0.0713525	0	0.296151	0	-0.244603	0	0.232209	0.22221	0.0979935	-0.0515516	-0.727537	protein	P74442	n.d.
slr0144	NA	hypothetical protein	mRNA	-0.956141	-1	-2.70815	-1	-0.0976998	0	-3.60427	-3.99014	-1.59362	-1.26767	-0.402533	protein	P74443	-0.778912
slr0145	NA	unknown protein	mRNA	0.0329392	0	-1.12717	0	-0.13109	0	-3.30102	-3.9409	-1.37403	-1.66721	-0.787517	protein	P74444	-0.55989
slr0146	NA	hypothetical protein	mRNA	-0.879788	0	-3.11324	-1	-0.200333	0	-3.0212	-4.25447	-1.64267	-1.82823	-0.418503	protein	P74445	-1.29759
slr0147	NA	hypothetical protein	mRNA	-0.49025	0	-2.65515	-1	-0.132718	0	-2.88947	-3.58079	-1.6857	-1.38168	-0.431828	protein	P74446	-0.715906
slr0148	NA	hypothetical protein	mRNA	-0.791714	0	-2.70182	-1	0.168139	0	-2.78949	-2.89793	-1.3492	-1.85118	-0.183473	protein	P74447	-0.118236
slr0149	NA	hypothetical protein	mRNA	-0.594662	0	-1.98156	-1	-0.247662	0	-2.58495	-2.87811	-0.854657	-1.84591	0.0972627	protein	P74448	-0.720087
slr0150	petF, fdx	ferredoxin, petF-like protein	mRNA	-0.263416	0	-2.44747	-1	0.133897	0	-1.64593	-2.19001	-0.723265	-1.89006	-0.181256	protein	n.a.	n.d.
slr0151	NA	unknown protein	mRNA	-0.105661	0	-2.01955	-1	0.202579	0	-0.925405	-1.61333	-0.420804	-1.65709	-0.350388	protein	P74450	-0.952613
slr0152	NA	serine/threonine protein kinase	mRNA	0.536705	0	0.675089	0	-0.101821	0	1.54268	0.304206	-0.0234725	-0.344603	-0.239435	protein	P74451	n.d.
slr0156	clpB2	ClpB protein	mRNA	-0.769304	0	-0.51165	0	0.270735	0	-0.484619	0.266914	0.526671	-2.15039	-0.991731	protein	P74459	-0.0429317
slr0157	NA	unknown protein	mRNA	-0.73275	0	-0.71867	0	0.164297	0	-0.399896	-0.168135	-0.260582	-2.84784	-0.656816	protein	P74460	n.d.
slr0161	pilT1	twitching motility protein PilT	mRNA	-1.07001	-1	-1.76198	-1	-0.170882	0	-1.3311	-2.00635	-0.708608	-1.52731	-0.470271	protein	P74463	0.0613317
slr0162	pilC	a part of pilC, pilin biogenesis protein, requi red for twitching motility	mRNA	0.0652666	0	-1.05218	0	-0.0201061	0	-1.00481	-1.67919	-0.135572	-1.19202	-0.197362	protein	P74464	-0.21951
slr0163	pilC'	a part of pilC, pilin biogenesis protein, requi red for twitching motility	mRNA	-0.349281	0	-1.88832	-1	-0.176365	0	-0.255224	-1.20865	-0.0138167	-1.60182	-0.379619	protein	P74465	-0.176406
slr0164	clpP4	ATP-dependent Clp protease proteolytic subunit	mRNA	-0.676458	0	-1.97859	-1	-0.460694	0	-0.79357	-0.764843	-0.195657	-0.310435	0.281358	protein	P74466	-0.475907
slr0165	clpP3	ATP-dependent Clp protease proteolytic subunit	mRNA	-0.74954	0	-1.98578	-1	-0.441056	0	-0.849148	-0.649773	-0.0927496	-0.24865	-0.084565	protein	P74467	-0.463465
slr0166	NA	putative transposase [ISY523n: 2210271 - 221114 2]	mRNA	4.43948	1	2.51737	1	0.530863	0	n.d.	n.d.	n.d.	1.07422	-0.671975	protein	P74472	n.d.
slr0168	NA	unknown protein	mRNA	-0.202266	0	-0.632998	0	-0.179333	0	1.04779	0.377462	0.183942	-2.3931	-0.494723	protein	Q55549	0.662189
slr0169	NA	hypothetical protein	mRNA	1.10211	1	1.97766	1	0.886439	0	0.390889	1.27334	0.0821132	0.64086	-0.0493997	protein	Q55550	0.762716
slr0171	ycf37	photosystem I assembly related protein Ycf37	mRNA	0.419988	0	0.111455	0	0.139252	0	-1.25011	-0.217806	-0.0455907	-0.318388	-0.0866985	protein	Q55551	0.273371
slr0172	guaB	hypothetical protein	mRNA	-1.2166	-1	-1.33483	-1	0.00600802	0	-0.804733	-0.667466	0.0970591	-1.71747	-1.06698	protein	Q55552	-0.0244057
slr0179	NA	hypothetical protein	mRNA	0.188399	0	-0.148422	0	0.320226	0	-0.503385	0.209623	0.186894	1.02294	0.0212718	protein	Q55565	n.d.
slr0180	NA	putative transposase [ISY203f: 2326926 - 232809 9]	mRNA	-0.92432	0	-0.381647	0	0.0211411	0	n.d.	n.d.	n.d.	0.308316	0.614859	protein	n.a.	n.d.
slr0181	recO	hypothetical protein	mRNA	0.265507	0	0.896373	0	0.520905	0	1.15975	1.02632	0.180342	0.315721	-0.206344	protein	Q55569	n.d.
slr0184	NA	unknown protein	mRNA	0.0463245	0	-0.0391	0	-0.383325	0	0.738227	0.536025	-0.168094	0.182259	-0.419254	protein	Q55573	-0.803639
slr0185	pyrE	orotate phosphoribosyltransferase	mRNA	-0.601251	0	-0.890801	0	-0.0639274	0	0.25927	-0.268626	-0.135524	-2.44979	-1.25878	protein	Q55574	0.42812
slr0186	leuA	2-isopropylmalate synthase	mRNA	-0.695021	0	-1.69183	-1	-0.822812	0	0.0213417	-0.542362	-0.424939	-1.15944	-0.778515	protein	P48576	-0.326651
slr0191	lytB	amidase enhancer, periplasmic protein	mRNA	0.623635	0	0.841129	0	0.137723	0	0.196095	0.8772	0.251534	-0.0139028	-0.0302753	protein	Q55763	0.120414
slr0192	NA	hypothetical protein	mRNA	0.264711	0	0.0644856	0	-0.0340384	0	0.124957	0.69693	0.104481	-1.70767	-1.22838	protein	Q55764	1.80893
slr0193	rbp3	RNA-binding protein	mRNA	-0.670585	0	-0.517326	0	0.0519011	0	0.199274	1.23433	1.16099	0.150572	-0.0968783	protein	Q55765	-0.245275
slr0194	rpiA	ribose 5-phosphate isomerase	mRNA	0.742184	0	0.433406	0	-0.0518976	0	1.93701	1.91955	0.61706	0.700031	0.0806483	protein	Q55766	0.0921542
slr0195	NA	hypothetical protein	mRNA	0.764915	0	0.493783	0	-0.400079	0	2.07975	1.15631	0.090648	0.88164	0.031741	protein	Q55767	n.d.
slr0196	NA	unknown protein	mRNA	0.0307525	0	-0.316072	0	-0.276352	0	0.967143	0.269032	-0.0340981	0.900683	-0.213067	protein	Q55768	n.d.
slr0197	comA	competence protein	mRNA	-0.277345	0	-0.593793	0	-0.169147	0	0.163805	1.35918	0.0433703	-1.29048	-0.0432957	protein	Q55769	n.d.
slr0199	NA	hypothetical protein	mRNA	1.55144	1	3.74651	1	1.01951	1	1.27888	2.02299	0.254841	2.57442	0.527247	protein	P54004	0.335826
slr0201	hdrB	heterodisulfide reductase subunit B	mRNA	-0.898313	0	0.373916	0	0.250213	0	0.757849	0.319964	0.0600675	-0.75465	0.56038	protein	Q55771	0.03727
slr0204	ycf83	hypothetical protein YCF83	mRNA	0.53002	0	0.138278	0	-0.33583	0	1.36379	0.855555	0.192458	-0.362341	0.108916	protein	Q55777	n.d.
slr0207	NA	hypothetical protein	mRNA	-0.5848	0	-0.3361	0	0.0582704	0	-0.652924	0.26704	0.0927372	0.2897	0.488801	protein	Q55779	-0.476315
slr0208	NA	hypothetical protein	mRNA	-0.706129	0	0.147182	0	0.502017	0	-0.711189	-0.0594022	0.0744559	-1.92628	-0.723895	protein	Q55780	-0.263604
slr0209	NA	unknown protein	mRNA	-1.31213	-1	-1.17736	-1	0.0234544	0	-1.08901	-0.646417	-0.137125	-1.49441	-0.775583	protein	Q55782	-0.444921
slr0210	hik9	two-component sensor histidine kinase	mRNA	0.922586	1	1.05317	1	-0.0800343	0	1.01042	1.15198	0.208806	1.83456	-0.550878	protein	Q55783	n.d.
slr0211	NA	hypothetical protein	mRNA	0.0100985	0	0.681273	0	0.178017	0	0.352959	0.897866	0.599859	1.40887	-0.192251	protein	Q55784	0.0136174
slr0212	metH	5-methyltetrahydrofolate--homocysteine methyltr ansferase	mRNA	-0.0575038	0	-1.17758	0	-0.291498	0	-0.289362	-0.33456	0.154153	-0.793114	-0.950313	protein	Q55786	0.0150016
slr0213	guaA	GMP synthetase	mRNA	-0.212295	0	-1.09555	-1	-0.57585	0	-0.849745	-1.00853	-0.586103	-2.08138	-0.861672	protein	P49057	-0.453123
slr0214	NA	cytosine-specific methyltransferase(5'-CGATCG-3 ')	mRNA	1.52499	1	-0.0101309	0	-0.0878051	0	1.04326	0.347141	-0.0017508	-2.72583	-0.764614	protein	Q59995	n.d.
slr0216	cobP	bifunctional cobalamin biosynthesis protein Cob P	mRNA	0.291931	0	0.0950103	0	0.442016	0	0.724417	0.128254	0.160719	-0.655062	0.258469	protein	Q55685	n.d.
slr0217	NA	hypothetical protein	mRNA	-0.180392	0	0.73105	0	1.07755	1	1.1912	0.299358	-0.0455485	-0.26798	-0.209985	protein	Q55686	n.d.
slr0220	glyS	glycyl-tRNA synthetase beta chain	mRNA	0.234605	0	-0.290856	0	-0.0329984	0	-0.586871	-0.484685	0.380229	-0.953095	-0.60292	protein	Q55690	0.277253
slr0222	hik25	two-component hybrid sensor and regulator	mRNA	-1.06937	-1	-0.675941	0	-0.262117	0	0.0959657	-0.0700152	0.252216	-0.0991643	0.371867	protein	Q55693	n.d.
slr0224	NA	similar to sterol C5-desaturase	mRNA	-1.51627	-1	-0.603943	0	-0.344721	0	0.477072	0.875849	0.0024986	-0.169438	-0.104069	protein	Q55695	n.d.
slr0226	NA	unknown protein	mRNA	-0.470759	0	0.0372879	0	-0.451413	0	-0.0738494	0.0673032	0.093061	-0.587251	-0.646294	protein	Q55698	-0.307786
slr0228	ftsH	cell division protein FtsH	mRNA	-0.964434	0	0.318943	0	0.104518	0	-0.379888	1.16947	0.716411	2.07251	0.3469	protein	Q55700	-0.230231
slr0229	mmsB	3-hydroxyisobutyrate dehydrogenase	mRNA	-0.328667	0	0.286686	0	-0.536025	0	-1.22579	0.200607	0.105965	-0.641015	-0.370251	protein	Q55702	-0.195079
slr0230	NA	putative transposase [ISY100f: 2534034 - 253498 0]	mRNA	-0.99112	-1	0.00849834	0	-0.174543	0	n.d.	n.d.	n.d.	1.1256	0.0273219	protein	n.a.	n.d.
slr0231	NA	probable DNA-3-methyladenine glycosylase	mRNA	0.17327	0	0.366773	0	-0.067017	0	-0.130498	-0.197311	-0.138018	2.41564	0.0210616	protein	Q55703	n.d.
slr0232	NA	hypothetical protein	mRNA	0.141426	0	-0.126491	0	-0.331097	0	0.291936	0.257457	0.165117	1.02293	-0.113565	protein	Q55705	n.d.
slr0233	trxM1	thioredoxin M	mRNA	0.161911	0	-0.906296	0	0.756785	0	-1.0994	-0.712473	-0.163806	-1.86003	-0.775251	protein	P52232	-0.176695
slr0236	NA	similar to glutathione S-transferase	mRNA	2.91613	1	2.34659	1	0.539362	0	1.32796	1.43797	-0.0752404	1.71423	-0.642664	protein	P72690	n.d.
slr0237	glgX	glycogen operon protein GlgX homolog	mRNA	3.00017	1	1.67136	1	1.13063	1	1.60069	0.768153	0.284894	0.757055	0.433975	protein	n.a.	1.15877
slr0238	NA	hypothetical protein	mRNA	0.505771	0	-0.443454	0	0.141127	0	-0.611646	-0.3538	-0.446106	-1.37042	-0.251098	protein	P72692	n.d.
slr0239	cobM	precorrin-4 C11-methyltransferase	mRNA	0.51631	0	-0.0470995	0	-0.282417	0	0.891951	0.214615	-0.155257	-1.32174	-1.75043	protein	P72694	-0.421995
slr0240	NA	transcriptional regulator	mRNA	-0.850784	0	-2.08977	-1	0.0599696	0	-0.27159	-0.62086	-0.33339	-1.67506	-0.381057	protein	P72695	n.d.
slr0241	NA	hypothetical protein	mRNA	-0.0636221	0	-2.00891	-1	0.301779	0	-0.346124	-0.223952	0.148952	-1.38553	-0.0458412	protein	P72696	n.d.
slr0242	bcp	bacterioferritin comigratory protein homolog	mRNA	-1.66056	-1	-2.49382	-1	0.167299	0	-1.01686	-0.983662	0.234879	-2.21404	-0.357712	protein	n.a.	-0.0491058
slr0243	NA	hypothetical protein	mRNA	-0.944202	-1	-2.07174	-1	0.297416	0	-0.881835	-0.967453	-0.0790746	-3.08391	-0.2358	protein	P72698	-0.260188
slr0244	NA	hypothetical protein	mRNA	-1.28358	-1	-3.23376	-1	-0.364258	0	-1.23679	-2.25886	-0.688662	-3.25516	-0.115022	protein	P72700	-0.32584
slr0245	NA	Histone deacetylase family protein	mRNA	0.996896	1	-0.421602	0	0.110524	0	0.783151	-0.41925	-0.195987	-0.864202	-0.186922	protein	P72702	-0.52017
slr0249	NA	hypothetical protein	mRNA	1.86052	1	1.96668	1	0.117857	0	-0.0295391	0.722139	-0.194427	1.39704	-0.195884	protein	P72708	n.d.
slr0250	NA	LptA/OstA family protein	mRNA	1.10473	0	1.88251	1	-0.169802	0	0.0329521	0.775705	0.188691	1.8212	-1.10598	protein	P72709	0.0739814
slr0251	ycf85	ATP-binding protein of ABC transporter	mRNA	1.67429	1	1.57825	1	-0.222439	0	1.00844	1.27635	0.0979894	2.55073	-0.764246	protein	P72710	0.158245
slr0252	NA	probable precorrin-6x reductase	mRNA	3.70045	1	3.12832	1	0.497696	0	2.56925	2.03086	0.452248	3.36053	-0.142145	protein	P72711	n.d.
slr0254	NA	hypothetical protein	mRNA	-0.197522	0	-0.279262	0	-0.482134	0	1.67998	0.77853	0.0434806	-2.99296	-1.18931	protein	P72718	-0.0208839
slr0257	ctpB	periplasmic carboxyl-terminal protease	mRNA	0.30298	0	-0.337688	0	-0.0303884	0	0.795555	-0.0925349	0.179143	-0.15347	-0.257315	protein	P75023	0.452351
slr0260	cobO	cob(I)alamin adenosyltransferase	mRNA	-0.859793	0	-1.23755	0	-0.707376	0	1.20834	0.770508	-0.228874	-0.889084	-1.14746	protein	P73874	-0.838195
slr0261	ndhH	NADH dehydrogenase subunit 7	mRNA	-0.711425	0	-0.378199	0	0.268524	0	-0.0260155	0.331285	0.156032	-0.870608	-0.313421	protein	n.a.	0.154005
slr0262	NA	unknown protein	mRNA	0.341263	0	-0.153113	0	0.290189	0	0.739777	0.649154	0.0779815	-0.309183	0.00400661	protein	P73877	n.d.
slr0263	NA	hypothetical protein	mRNA	1.08606	0	0.233002	0	-0.420988	0	-1.04456	-1.51014	-0.368039	-1.42687	-0.593368	protein	P73878	n.d.
slr0264	NA	hypothetical protein	mRNA	1.58913	1	0.630777	0	-0.258436	0	0.884825	0.193229	-0.00560313	-0.778676	-0.598042	protein	P73879	n.d.
slr0265	NA	putative transposase [ISY523c: 1513158 - 151402 3]	mRNA	3.94958	1	1.95397	1	0.168254	0	n.d.	n.d.	n.d.	1.3901	-0.300571	protein	P73880	n.d.
slr0267	NA	hypothetical protein	mRNA	-0.172382	0	-0.109305	0	0.108592	0	1.53712	0.70168	0.184903	-0.0753665	-0.226164	protein	P73885	0.0536279
slr0269	NA	hypothetical protein	mRNA	0.0121173	0	0.575707	0	-0.0375243	0	0.872449	0.693552	0.113751	1.05709	0.606343	protein	P73888	n.d.
slr0270	NA	hypothetical protein	mRNA	-0.899863	0	-0.25481	0	-0.0591536	0	0.267949	1.33292	0.590159	0.69679	-0.580115	protein	P73889	n.d.
slr0271	NA	unknown protein	mRNA	0.416332	0	0.445772	0	0.0752919	0	0.243039	0.43769	-0.113911	-0.391967	0.461921	protein	P73892	n.d.
slr0272	NA	unknown protein	mRNA	-0.0203217	0	0.0635394	0	-0.135487	0	0.776907	1.05998	-0.0120079	0.324987	-1.11622	protein	P73893	n.d.
slr0273	NA	unknown protein	mRNA	0.904847	1	1.86088	1	0.521888	0	-0.479738	-0.0731997	0.0420647	-0.874895	-0.753872	protein	P73894	n.d.
slr0280	NA	hypothetical protein	mRNA	-0.500918	0	-0.324558	0	0.552585	0	0.504505	0.151367	0.115615	-0.783526	-0.385002	protein	P74396	0.42691
slr0284	NA	hypothetical protein	mRNA	-1.58959	-1	-0.924077	-1	1.40422	1	-0.669403	0.162195	0.993347	-0.612231	2.36755	protein	P74406	n.d.
slr0285	NA	hypothetical protein	mRNA	-1.01345	-1	-0.662677	0	0.304942	0	-0.179003	0.994434	0.264669	-2.9782	0.886403	protein	P74407	n.d.
slr0286	NA	protein involved in functional assembly of phot osystem II	mRNA	-0.77936	0	-0.728858	0	0.11904	0	-0.827844	0.548844	0.160296	-2.3904	-0.326354	protein	P74408	n.d.
slr0287	NA	hypothetical protein	mRNA	-0.537969	0	-0.277034	0	0.138621	0	-1.14883	-0.057736	-0.14577	-1.40491	-0.724498	protein	P74411	-0.255059
slr0288	glnN	glutamate--ammonia ligase	mRNA	-0.911589	-1	-2.03786	-1	-0.127374	0	-0.388546	-0.395643	0.512097	-0.9168	0.0616647	protein	P77970	-0.282959
slr0291	NA	hypothetical protein	mRNA	-1.43625	-1	-1.36232	-1	-0.0853969	0	-1.61183	-0.157105	-0.0821974	-2.16985	-0.375296	protein	P74412	n.d.
slr0292	NA	hypothetical protein	mRNA	0.533721	0	0.251502	0	0.0804143	0	1.49095	2.41992	0.487998	1.66073	-0.232391	protein	P74414	n.d.
slr0293	gcvP	glycine dehydrogenase	mRNA	-0.132781	0	-0.518164	0	-0.412481	0	0.44208	1.1819	0.282645	-1.10454	-0.441803	protein	P74416	0.0576695
slr0294	NA	unknown protein	mRNA	-2.48494	-1	-1.38712	-1	-0.0608163	0	-1.72322	-0.138126	-0.154754	-1.42492	-0.111265	protein	P74417	n.d.
slr0298	fraH	FraH protein homolog	mRNA	-0.628018	0	-0.765284	0	0.0297493	0	-0.552783	-0.788193	-0.0652925	-0.697822	0.247356	protein	Q55902	n.d.
slr0299	NA	hypothetical protein	mRNA	0.57013	0	0.369944	0	0.416253	0	0.548317	-0.0841623	-0.0351881	-0.197157	0.304654	protein	Q55903	n.d.
slr0300	NA	hypothetical protein	mRNA	0.142474	0	0.0418083	0	0.434663	0	0.753203	0.135699	-0.0924073	-0.801955	-0.0259952	protein	Q55904	n.d.
slr0301	ppsA	phosphoenolpyruvate synthase	mRNA	0.072753	0	-0.38964	0	-0.971482	0	-0.866129	-1.15427	-0.154178	-0.366883	-0.825047	protein	Q55905	-1.18932
slr0302	NA	unknown protein	mRNA	0.235191	0	0.22245	0	-0.258208	0	-0.160496	0.264147	0.18448	-0.309306	-0.455685	protein	Q55906	n.d.
slr0303	NA	hypothetical protein	mRNA	-0.617804	0	-0.0721386	0	-0.0225111	0	-0.350187	0.50023	0.360827	-0.198464	-0.301758	protein	Q55907	1.04367
slr0304	NA	hypothetical protein	mRNA	0.238049	0	-0.343793	0	0.138255	0	-0.804617	0.416194	0.696264	-0.0289264	0.22778	protein	Q55908	n.d.
slr0305	NA	hypothetical protein	mRNA	-0.00995602	0	-0.062087	0	-0.37078	0	0.220177	0.594442	0.219193	-0.0121635	-0.0644218	protein	Q55909	n.d.
slr0306	NA	unknown protein	mRNA	-0.303106	0	-0.538737	0	0.119887	0	0.977927	0.28204	0.0742438	-1.86417	-0.766961	protein	Q55910	n.d.
slr0309	NA	probable methyltransferase	mRNA	-0.421157	0	0.038151	0	0.846396	0	-0.0595533	-0.648752	-0.116909	-1.71425	-0.249911	protein	Q55914	0.624553
slr0311	hik29	two-component sensor histidine kinase	mRNA	2.48641	1	1.58694	1	0.157904	0	1.00592	0.571162	0.221699	1.67616	-0.313647	protein	Q55918	n.d.
slr0312	NA	two-component response regulator NarL subfamily	mRNA	-1.17458	-1	-0.946473	-1	-0.378868	0	-1.23643	-0.869498	-0.458594	-0.934496	-0.546809	protein	Q55919	0.396341
slr0313	NA	hypothetical protein	mRNA	0.940162	1	0.920426	1	0.0552838	0	0.718061	1.53078	0.186125	1.50495	0.747207	protein	Q55920	n.d.
slr0314	NA	non-heme chloroperoxidase	mRNA	1.44838	1	1.26173	1	0.372202	0	1.88003	1.43303	0.190118	0.79371	0.399861	protein	Q55921	n.d.
slr0315	NA	probable oxidoreductase	mRNA	0.709038	0	0.554242	0	0.0960802	0	1.38613	1.71793	0.390071	-0.124373	0.621587	protein	Q55922	1.56479
slr0316	NA	hypothetical protein	mRNA	1.08033	1	1.45432	1	0.733301	0	0.772507	0.795397	0.214675	0.0733982	0.683358	protein	Q55923	n.d.
slr0317	NA	hypothetical protein	mRNA	0.706666	0	0.663013	0	-0.369787	0	1.00679	1.1003	0.230672	0.315745	0.721861	protein	Q55924	0.797595
slr0318	NA	unknown protein	mRNA	-0.558161	0	0.242323	0	0.67702	0	-0.681413	-0.200626	0.22693	-1.42121	0.158849	protein	Q55925	n.d.
slr0319	blaOXA-3	beta-lactamase	mRNA	-0.395406	0	0.0962562	0	0.611487	0	0.323785	0.963457	0.225426	-1.47367	-0.42281	protein	Q55926	n.d.
slr0320	NA	hypothetical protein	mRNA	0.556028	0	0.299485	0	-0.122601	0	2.15652	1.28344	0.275866	2.71917	-0.268794	protein	Q55524	n.d.
slr0321	era	GTP-binding protein ERA homolog	mRNA	1.4982	1	1.51035	1	0.248861	0	1.22708	0.272562	0.265291	1.31223	0.0822028	protein	Q55526	0.190093
slr0322	hik43	two-component hybrid sensor and regulator	mRNA	0.604599	0	0.591647	0	-0.00906973	0	0.105113	-0.393111	0.103419	-0.374895	-0.500752	protein	Q55527	-0.435145
slr0323	ams1	putative alpha-mannosidase	mRNA	1.13487	1	-0.350057	0	-0.218199	0	-0.324697	0.287299	0.26917	-0.694428	-0.437401	protein	Q55528	n.d.
slr0324	NA	probable oligopeptides ABC transporter permease protein	mRNA	0.828017	0	-1.07742	-1	0.117609	0	0.483027	0.0136782	0.344649	-0.696787	-0.0951769	protein	Q55529	n.d.
slr0325	NA	hypothetical protein	mRNA	0.328343	0	-1.08335	-1	0.125724	0	-0.171737	-0.175803	0.479609	-0.722318	0.691073	protein	Q55530	-0.316235
slr0326	NA	hypothetical protein	mRNA	-0.373947	0	0.00612297	0	0.664665	0	0.104989	0.414036	0.340877	-0.0144274	0.508331	protein	Q55533	0.134646
slr0327	hitB	iron(III) ABC transporter, permease protein	mRNA	0.913291	1	0.477014	0	0.790319	0	0.579149	-0.0298138	0.330364	0.351114	0.288932	protein	Q55534	n.d.
slr0328	NA	low molecular weight phosphotyrosine protein ph osphatase	mRNA	0.600928	0	-0.296756	0	0.309177	0	0.950115	0.993308	-0.152288	-0.785018	-0.259825	protein	Q55535	0.415558
slr0329	xylR	glucokinase	mRNA	1.75708	1	0.431582	0	-0.111686	0	2.63455	1.13106	0.0699601	-0.351711	-1.16674	protein	Q55536	-0.492762
slr0331	ndhD1	NADH dehydrogenase subunit 4 (involved in photo system-1 cyclic electron flow)	mRNA	-0.63388	0	-1.45019	-1	0.572029	0	-1.64824	-1.55014	0.0872858	-3.05068	-0.331672	protein	P32421	0.298982
slr0333	NA	unknown protein	mRNA	0.604359	0	-0.181477	0	0.967765	0	-2.35593	-2.64481	-0.735176	-3.50032	-1.3093	protein	Q55541	-0.619846
slr0334	NA	unknown protein	mRNA	-1.39675	-1	-2.21477	-1	0.274243	0	-0.584105	-1.31117	-0.614894	-3.81601	-1.25377	protein	Q55542	n.d.
slr0335	apcE	phycobilisome core-membrane linker polypeptide	mRNA	-1.08703	0	-2.53706	-1	-0.195911	0	-1.37403	-2.80536	-0.144886	-2.77247	0.306602	protein	Q55544	-0.129685
slr0337	NA	hypothetical protein	mRNA	1.66013	1	0.271364	0	0.3624	0	1.23595	0.153631	-0.0506048	-0.0943585	0.900546	protein	Q55545	n.d.
slr0338	NA	probable oxidoreductase	mRNA	-0.789632	0	0.0963646	0	0.0637316	0	-0.495991	-0.160693	-0.129128	-1.96767	-0.67152	protein	Q55548	0.079242
slr0341	NA	unknown protein	mRNA	-0.00701311	0	-0.694371	0	-1.35537	-1	0.770267	-0.00811414	-0.305701	-1.58925	-0.725738	protein	Q55633	n.d.
slr0342	petB	cytochrome b6	mRNA	-1.68811	-1	-1.77675	-1	0.0850774	0	-2.00283	-0.718657	0.580187	-1.51793	0.509643	protein	Q57038	0.200773
slr0343	petD	cytochrome b6-f complex subunit 4	mRNA	-1.41645	-1	-1.84951	-1	0.266831	0	-2.10368	-1.06747	0.48922	-1.97449	0.300845	protein	P27589	0.092834
slr0344	rfbW	probable glycosyltransferase	mRNA	-0.227083	0	-0.783829	0	-0.899567	0	-0.540091	0.886347	0.0963164	-2.70067	-0.529418	protein	n.a.	n.d.
slr0345	NA	unknown protein	mRNA	-1.01584	-1	-1.80354	-1	-0.246932	0	-0.902013	-1.11721	-0.469545	-3.0078	-0.559481	protein	Q55636	n.d.
slr0346	rnc	ribonuclease III	mRNA	-0.433922	0	-1.77625	-1	-0.513167	0	-1.0145	-0.999989	-0.0993658	-2.89976	-0.574879	protein	Q55637	0.59814
slr0347	NA	probable permease protein of ABC transporter	mRNA	0.00259798	0	-0.75351	0	0.139481	0	0.922211	0.176216	0.217349	-1.51367	-0.379217	protein	Q55640	n.d.
slr0348	NA	hypothetical protein	mRNA	-0.808655	0	-0.754613	0	0.150623	0	-0.489598	-0.48435	0.298554	-0.871403	-0.238058	protein	Q55643	-0.0123121
slr0350	NA	putative transposase [ISY523e: 2441031 - 244190 1]	mRNA	3.94914	1	2.02608	1	0.346204	0	n.d.	n.d.	n.d.	1.25039	-0.248838	protein	Q57495	n.d.
slr0351	NA	hypothetical protein	mRNA	-0.0899349	0	-1.39271	-1	-0.686966	0	-0.347198	-1.22721	-0.34571	-2.82177	-1.53723	protein	Q57456	-0.395839
slr0352	NA	putative transposase [ISY100e: 2443927 - 244487 3]	mRNA	-0.95081	-1	0.0769588	0	-0.152512	0	n.d.	n.d.	n.d.	1.12152	0.023342	protein	Q55645	n.d.
slr0353	NA	unknown protein	mRNA	-0.481131	0	0.837388	0	0.205523	0	-0.464981	-0.974282	-0.0556748	-2.39259	0.213928	protein	Q55647	n.d.
slr0354	NA	ATP-binding protein of ABC transporter	mRNA	-1.32166	-1	-1.75704	-1	-0.435424	0	1.64806	0.800308	-0.2422	-1.07015	-0.719926	protein	Q55649	0.357074
slr0355	NA	hypothetical protein	mRNA	1.00666	0	0.0979952	0	-0.524793	0	1.06346	-0.351289	-0.338514	1.2814	0.225851	protein	Q55650	-1.35511
slr0356	NA	hypothetical protein	mRNA	2.22593	1	1.48597	1	-0.377602	0	2.07335	0.532455	-0.388273	1.41526	-0.258958	protein	Q55651	0.5892
slr0357	hisS	histidyl-tRNA synthetase	mRNA	0.636904	0	0.0611782	0	0.771826	0	0.465665	-0.155005	0.136533	-0.200302	-0.0590302	protein	Q55653	0.773868
slr0358	NA	unknown protein	mRNA	-0.191491	0	-1.03552	0	-0.117338	0	-0.48659	-0.725412	-0.182069	-2.41009	-0.704648	protein	Q55654	n.d.
slr0359	NA	hypothetical protein	mRNA	0.723308	0	-0.54747	0	-0.224691	0	-0.14752	-0.91687	-0.432613	-1.02962	-1.10765	protein	Q55576	n.d.
slr0360	NA	hypothetical protein	mRNA	0.834857	0	0.0717491	0	1.17775	1	1.46111	0.481511	0.869485	-1.03949	0.349231	protein	Q55577	n.d.
slr0361	NA	probable ribosomal large subunit pseudouridine synthase B	mRNA	0.751664	0	-0.182538	0	-0.143234	0	1.04373	0.204184	0.152103	-0.131039	0.232464	protein	Q55578	0.720207
slr0362	NA	hypothetical protein	mRNA	0.288512	0	0.69235	0	0.522389	0	0.0958188	0.612671	0.365811	-0.390999	0.0410537	protein	Q55579	0.723573
slr0363	NA	hypothetical protein	mRNA	0.0632878	0	0.277403	0	0.261053	0	-0.208121	-0.202811	0.010363	-1.303	-0.639847	protein	Q55581	n.d.
slr0364	NA	hypothetical protein	mRNA	-1.20464	-1	-1.61526	-1	0.233263	0	0.792271	0.573755	-1.37126	0.0763857	-2.59153	protein	Q55582	n.d.
slr0366	NA	unknown protein	mRNA	1.80701	1	-1.8057	-1	0.455649	0	0.59322	0.208171	-0.801467	-0.0574969	-1.96458	protein	Q55583	n.d.
slr0368	NA	unknown protein	mRNA	0.340561	0	-0.36665	0	0.274386	0	n.d.	n.d.	n.d.	n.d.	n.d.	protein	n.a.	n.d.
slr0369	NA	RND multidrug efflux transporter	mRNA	0.979913	0	-0.66184	0	0.312014	0	0.0789384	-0.63502	-0.0717024	-2.40291	-0.789321	protein	Q55584	-0.0308088
slr0370	gabD	succinate-semialdehyde dehydrogenase (NADP+)	mRNA	0.649621	0	0.428722	0	0.0833908	0	0.338923	0.269365	0.16137	-0.0591641	-0.422229	protein	Q55585	0.00594052
slr0373	NA	hypothetical protein	mRNA	-0.631829	0	1.3594	1	0.165315	0	-3.49241	0.133367	-0.457589	-0.865958	-0.0739292	protein	Q55588	n.d.
slr0374	NA	hypothetical protein	mRNA	-0.391336	0	1.31219	1	0.142738	0	-2.94239	-0.487246	-0.302016	-1.01434	-0.12727	protein	Q55589	-0.126199
slr0376	NA	hypothetical protein	mRNA	-1.22697	-1	-0.624535	0	0.207226	0	-3.09938	-0.749343	0.962376	-1.68605	0.956106	protein	Q55590	-0.129985
slr0377	NA	unknown protein	mRNA	0.0468103	0	0.673982	0	0.138979	0	0.0827869	0.0425085	0.0641346	-0.439206	-0.1564	protein	Q55591	n.d.
slr0378	NA	similar to 7-beta-(4-carbaxybutanamido)cephalos poranic acid acylase	mRNA	1.02698	1	-0.0807753	0	-0.0476066	0	0.442028	-0.242435	-0.0660119	-3.18261	-0.647397	protein	Q55592	n.d.
slr0379	NA	thymidylate kinase	mRNA	-0.144017	0	-0.968877	0	-0.454528	0	-0.0419623	-0.743862	-0.27671	-2.71569	-0.761928	protein	Q55593	-0.0747245
slr0380	NA	hypothetical protein	mRNA	-0.524713	0	-1.71589	-1	-0.161712	0	0.335674	-0.650088	-0.200103	-3.75767	-0.677364	protein	Q55594	-0.273833
slr0381	NA	lactoylglutathione lyase	mRNA	0.294206	0	-0.204295	0	0.526985	0	-0.0171504	0.159159	0.12339	-1.15478	0.552722	protein	Q55595	1.79259
slr0383	NA	hypothetical protein	mRNA	0.420702	0	-0.0700438	0	-0.578292	0	0.874242	0.435226	-0.00974781	-1.2786	-0.704736	protein	Q55597	n.d.
slr0384	sqdX	sulfoquinovosyldiacylglycerol biosynthesis prot ein SqdX	mRNA	0.523392	0	0.14655	0	0.400649	0	0.514548	1.03454	0.380258	-1.202	-0.115843	protein	Q55598	0.143984
slr0386	NA	unknown protein	mRNA	-0.557039	0	-0.55235	0	-0.381849	0	0.227046	-0.113064	-0.388496	-2.09253	-0.698543	protein	Q55601	n.d.
slr0387	nifS	cysteine desulfurase NifS	mRNA	1.18746	1	1.17043	1	0.23229	0	0.973277	0.382514	0.24108	-1.07016	-0.587702	protein	n.a.	0.690867
slr0388	NA	hypothetical protein	mRNA	0.994435	1	0.52853	0	0.0961055	0	0.978101	0.368078	-0.154949	-0.800489	-0.206024	protein	Q55603	n.d.
slr0392	NA	unknown protein	mRNA	-2.72341	-1	-1.61621	-1	-0.431082	0	-1.51585	-0.485263	-0.0691533	-0.491562	1.2232	protein	P74418	n.d.
slr0393	NA	unknown protein	mRNA	-1.19106	0	-1.33474	0	-0.492193	0	-0.438503	0.110704	0.128874	-1.58535	0.606072	protein	P74419	n.d.
slr0394	pgk	phosphoglycerate kinase	mRNA	-0.818532	0	-1.74584	-1	0.576454	0	0.904727	0.7277	0.784606	-2.00422	0.618432	protein	P74421	0.76064
slr0395	ntcB	nitrate assimilation transcriptional activator, LysR family protein	mRNA	0.475126	0	-0.509845	0	-0.207788	0	1.62571	0.693663	0.119658	-0.821811	-0.483652	protein	P74422	n.d.
slr0397	NA	hypothetical protein	mRNA	-0.248199	0	1.05162	1	-0.117088	0	-0.472037	0.830508	-0.346885	0.557129	-0.498391	protein	P74427	n.d.
slr0398	NA	unknown protein	mRNA	-0.0494314	0	-0.140053	0	-0.11557	0	-0.4916	0.00875181	-0.0059482	-0.714932	-0.736745	protein	P74428	-0.218252
slr0399	ycf39	chaperon-like protein for quinone binding in ph otosystem II	mRNA	-0.313595	0	-0.0142442	0	0.0301935	0	0.114642	0.980037	0.457283	0.339183	-0.765759	protein	P74429	0.017534
slr0400	ppnK	hypothetical protein	mRNA	0.969747	1	0.0852814	0	0.0624594	0	0.788657	0.202398	-0.019665	-0.557766	-0.567042	protein	P74430	-0.232363
slr0401	NA	periplasmic polyamine-binding protein of ABC tr ansporter	mRNA	0.937718	1	-0.307209	0	0.0116541	0	0.408367	0.0220908	-0.0397253	-0.814306	-1.07215	protein	P74431	-0.147453
slr0402	NA	hypothetical protein	mRNA	1.03709	1	0.118485	0	0.0852893	0	0.0262112	0.107178	0.0829114	-1.16974	-0.693903	protein	P74432	0.169496
slr0404	NA	hypothetical protein	mRNA	-0.286758	0	0.641831	0	0.920828	0	0.118882	1.40252	0.801833	1.38581	0.497386	protein	P74433	0.124679
slr0406	pyrC	dihydroorotase	mRNA	-0.87849	0	-0.696393	0	-0.379466	0	-1.17925	-0.653881	0.186074	-1.75462	-0.978631	protein	P74438	0.0850296
slr0407	NA	hypothetical protein	mRNA	0.321048	0	-0.142197	0	-0.0274031	0	-0.132316	-0.143779	0.0365419	-1.03972	-0.331545	protein	P74439	n.d.
slr0408	NA	unknown protein	mRNA	-0.513074	0	-1.1448	-1	-0.237729	0	0.0956401	-0.212654	0.0164503	-1.44684	-1.44774	protein	P74440	n.d.
slr0415	nhaS5	Na+/H+ antiporter	mRNA	0.124202	0	-0.0290141	0	0.244464	0	0.806693	0.903641	0.344299	0.443915	0.0135564	protein	Q55736	0.613109
slr0416	NA	unknown protein	mRNA	0.379762	0	1.17295	1	0.302392	0	0.616655	0.434697	0.230711	0.0161644	-0.181678	protein	Q55737	0.0632158
slr0417	gyrA	DNA gyrase subunit A	mRNA	0.45331	0	1.93133	1	-0.125221	0	0.493928	1.46431	0.295776	2.00333	-0.540971	protein	Q55738	-0.0625614
slr0418	NA	putative transcripton factor DevT homolog	mRNA	1.52388	1	2.0867	1	-0.0753325	0	0.971504	1.32731	0.20652	2.56837	-0.792848	protein	Q55739	n.d.
slr0420	NA	hypothetical protein	mRNA	-1.28874	-1	-1.83766	-1	-0.0415739	0	-1.01745	-0.729724	0.311785	-3.04064	-0.362183	protein	Q55747	-0.0544191
slr0421	NA	unknown protein	mRNA	0.013934	0	-0.242033	0	-0.101624	0	0.787075	0.388848	-0.0220554	-3.28496	0.134681	protein	Q55748	n.d.
slr0423	rlpA	hypothetical protein	mRNA	-1.17445	-1	0.401974	0	2.13355	1	-0.310262	1.88075	0.419386	-1.62915	0.809837	protein	Q55752	n.d.
slr0426	folE	GTP cyclohydrolase I	mRNA	-1.11488	-1	-1.09891	-1	-0.675361	0	-0.857318	-0.314428	-0.448712	0.15301	-0.692956	protein	Q55759	-1.1546
slr0427	NA	putative competence-damage protein	mRNA	0.30615	0	-0.890621	0	-0.812146	0	1.60433	0.746227	-0.126294	-0.661348	-1.17241	protein	Q55760	-1.04443
slr0431	NA	hypothetical protein	mRNA	-1.38459	-1	-1.1611	-1	-0.273942	0	0.308582	-0.136472	0.0289695	-1.79381	-0.0850245	protein	Q55113	-0.0561112
slr0434	efp	elongation factor P	mRNA	-0.267363	0	-0.600054	0	0.0896079	0	-0.355269	-0.428094	-0.343348	-1.56619	-0.654611	protein	Q55119	-0.513098
slr0435	accB	biotin carboxyl carrier protein of acetyl-CoA c arboxylase	mRNA	0.26851	0	-0.661207	0	0.116748	0	0.291478	-0.184784	0.0581746	-1.40809	-0.804561	protein	Q55120	-0.166936
slr0436	ccmO	carbon dioxide concentrating mechanism protein CcmO	mRNA	2.10228	1	2.06516	1	0.542395	0	1.82352	1.48543	0.443263	1.97483	-0.128507	protein	Q55121	-0.695639
slr0438	NA	hypothetical protein	mRNA	-1.21617	-1	-1.77884	-1	-1.35588	-1	-0.412167	-0.769942	-0.230674	-2.6133	-1.6067	protein	Q55125	n.d.
slr0439	NA	unknown protein	mRNA	0.160631	0	-0.228596	0	-0.252212	0	1.00812	-0.0898004	-0.304943	-2.41185	-1.33614	protein	Q55127	-1.22358
slr0440	NA	hypothetical protein	mRNA	0.134159	0	0.936739	1	0.129344	0	0.12627	0.127131	-0.0302074	0.836506	-0.185608	protein	Q55130	0.0259938
slr0442	NA	unknown protein	mRNA	-1.04438	0	-0.136534	0	0.273556	0	-1.0137	0.105113	0.00517034	0.303004	0.809435	protein	P74375	-0.0695995
slr0443	NA	hypothetical protein	mRNA	-1.36252	-1	-1.84612	-1	-0.167132	0	-0.811953	-0.396669	0.0284919	-2.595	-0.602518	protein	P74379	0.584895
slr0444	aroA	3-phosphoshikimate 1-carboxyvinyltransferase	mRNA	0.216	0	0.67899	0	0.487762	0	1.03662	0.746796	0.409752	-1.06113	-0.325664	protein	Q59975	0.0189159
slr0445	NA	hypothetical protein	mRNA	-0.307483	0	0.149263	0	0.151677	0	0.250097	0.62397	-0.0771185	0.981932	0.114927	protein	P74385	n.d.
slr0446	dnaX	DNA polymerase III delta' subunit	mRNA	0.399487	0	0.0370794	0	-0.131691	0	1.36349	1.2664	0.311401	-1.31641	-0.177964	protein	n.a.	-0.303763
slr0447	urtA	periplasmic protein, ABC-type urea transport sy stem substrate-binding protein	mRNA	-0.377344	0	-2.04241	-1	-0.374076	0	-1.03067	-1.1005	-0.512443	-2.01421	-1.90345	protein	P74390	-0.349863
slr0448	radA	DNA repair protein RadA	mRNA	0.7766	0	0.0490356	0	0.446091	0	1.78914	1.1252	0.334674	-0.990374	-0.488684	protein	P74391	n.d.
slr0449	NA	probable transcriptional regulator	mRNA	0.782065	0	1.36022	0	0.147981	0	-0.0301505	0.558665	0.16916	2.50837	0.743936	protein	P74678	n.d.
slr0451	ski2	putative helicase	mRNA	0.934568	1	1.53289	1	-0.20397	0	0.100416	0.0326551	-0.298203	1.02324	-0.764069	protein	P74686	-0.476814
slr0452	ilvD	dihydroxyacid dehydratase	mRNA	-1.08525	-1	-3.1194	-1	-0.772738	0	-1.27643	-2.43958	-0.747979	-1.70064	-0.24603	protein	P74689	-0.53624
slr0453	NA	hypothetical protein	mRNA	-0.579963	0	-1.73686	-1	-0.514535	0	-0.40175	-0.861858	0.0850903	-1.68377	1.14761	protein	P74690	-0.062497
slr0454	NA	RND multidrug efflux transporter	mRNA	0.0130391	0	-0.560282	0	-0.0511194	0	0.9389	0.0852382	-0.0549421	-1.10946	-0.581555	protein	P74693	0.0766282
slr0455	NA	hypothetical protein	mRNA	-0.0452091	0	-0.875443	0	0.297739	0	0.417227	-0.143652	0.198398	-1.09772	-0.0866032	protein	P74694	0.179171
slr0456	NA	unknown protein	mRNA	0.402878	0	-0.376769	0	0.224267	0	1.00048	0.0408119	0.0889307	-0.928365	-0.139059	protein	P74695	n.d.
slr0457	truB	tRNA pseudouridine synthase B	mRNA	0.500792	0	-0.226579	0	-0.359127	0	1.30599	0.343352	0.355325	-0.382745	-0.628772	protein	P74696	0.522145
slr0458	NA	unknown protein	mRNA	0.635601	0	0.314218	0	0.542003	0	0.449327	0.358618	0.0462374	-1.92875	-0.507366	protein	P74697	0.302292
slr0459	NA	hypothetical protein	mRNA	0.941476	0	0.0176557	0	-0.527029	0	0.68603	0.0679338	-0.0942862	-1.03218	-0.925536	protein	P74698	-1.12781
slr0460	NA	putative transposase [ISY352g: 3511668 - 351229 0, join 3513238 - 3514051]	mRNA	-0.461561	0	-0.392812	0	0.11484	0	n.d.	n.d.	n.d.	-0.0701786	0.812547	protein	P74699	n.d.
slr0462	NA	putative transposase [ISY352g: 3511668 - 351229 0, join 3513238 - 3514051]	mRNA	0.795769	0	0.398448	0	0.69315	0	n.d.	n.d.	n.d.	0.308286	0.75313	protein	P74701	n.d.
slr0467	natA	conserved component of ABC transporter for natu ral amino acids	mRNA	-0.493195	0	-1.09884	-1	0.161619	0	0.167018	-0.281797	-0.143347	-3.33201	-1.28061	protein	Q55164	0.0717763
slr0468	NA	unknown protein	mRNA	-0.609411	0	-0.489697	0	-0.515244	0	-2.0337	-1.07033	0.0567884	-2.64371	0.0546109	protein	Q55165	0.00829416
slr0469	rps4	30S ribosomal protein S4	mRNA	-0.319354	0	0.160999	0	-0.0373705	0	0.53571	0.631556	-0.43201	0.121953	-1.0282	protein	P48939	-0.191782
slr0473	cph1, hik35	cyanobacterial phytochrome 1, two-component sen sor histidine kinase	mRNA	-0.387339	0	-1.53616	-1	-0.57896	0	-1.51024	-2.37685	-1.31905	-2.75212	-1.44972	protein	Q55168	-1.43731
slr0474	rcp1	two-component response regulator CheY subfamily , regulator for phytochrome 1 (Cph1)	mRNA	-0.093673	0	-2.02026	-1	-0.397329	0	-1.79294	-2.23865	-1.13879	-3.25306	-1.85445	protein	Q55169	n.d.
slr0476	NA	unknown protein	mRNA	-1.25818	-1	-1.28579	-1	-0.883832	0	-2.04675	-1.33412	-1.08169	-2.25941	-1.46402	protein	Q55171	-0.6213
slr0477	purN	phosphoribosylglycinamide formyltransferase	mRNA	0.426059	0	-0.110684	0	-0.113044	0	0.997332	0.226438	0.0734591	-0.715515	-0.067919	protein	Q55172	-0.175193
slr0479	NA	hypothetical protein	mRNA	0.640263	0	-0.46337	0	-0.112618	0	1.11554	0.877164	-0.148343	0.0847141	-0.478605	protein	Q55173	n.d.
slr0480	ycf46	hypothetical protein YCF46	mRNA	0.452155	0	-0.493176	0	-0.00999049	0	0.475392	-0.240793	0.130093	-1.39547	-0.167049	protein	Q55174	0.118704
slr0482	NA	unknown protein	mRNA	0.686586	0	-0.309762	0	-0.324353	0	0.904764	0.280019	0.160874	-1.89482	-0.375948	protein	Q55175	n.d.
slr0483	NA	hypothetical protein	mRNA	-1.1645	-1	-2.58069	-1	0.0300456	0	-1.0449	-1.3451	-0.390435	-3.12746	-0.335694	protein	Q55176	-0.00882898
slr0484	hik26	two-component sensor histidine kinase	mRNA	0.517735	0	-0.0253934	0	0.206649	0	0.593004	-0.388606	-0.423675	-1.30901	-0.417823	protein	Q55177	-0.616746
slr0487	NA	hypothetical protein	mRNA	2.12545	1	0.0951206	0	-0.445744	0	1.97872	1.84669	-0.013622	-0.672224	-1.11181	protein	Q55178	n.d.
slr0488	NA	virulence factor MviN homolog.	mRNA	1.16743	1	0.0208513	0	-0.0123311	0	1.18436	-0.0123583	-0.0737187	-1.49865	-0.410124	protein	Q55179	n.d.
slr0489	NA	unknown protein	mRNA	-0.057524	0	0.129631	0	0.0184577	0	0.405621	0.475908	0.273762	-0.182663	0.120871	protein	Q55180	n.d.
slr0491	NA	hypothetical protein	mRNA	0.534875	0	0.182136	0	0.142256	0	1.77867	0.882826	-0.064989	-0.882435	-0.0411208	protein	Q55181	n.d.
slr0492	menE	O-succinylbenzoic acid-CoA ligase	mRNA	1.26097	1	0.196256	0	-0.19502	0	1.80843	0.217228	0.516921	-2.05231	-0.701384	protein	Q55182	n.d.
slr0493	rfbM	similar to mannose-1-phosphate guanylyltransfer ase	mRNA	-0.277214	0	-0.199138	0	0.0095286	0	0.346156	0.687862	0.754123	-3.40461	-0.467821	protein	Q55183	0.289891
slr0495	NA	HetI protein homolog	mRNA	0.476153	0	0.234835	0	-0.56711	0	1.35942	0.513054	-0.108311	-0.0321102	0.654057	protein	Q55185	n.d.
slr0496	NA	unknown protein	mRNA	0.153477	0	0.0890718	0	0.446561	0	1.17463	0.909659	0.243744	-2.04402	-0.683122	protein	Q55186	n.d.
slr0498	NA	unknown protein	mRNA	0.333784	0	0.140121	0	0.788303	0	0.844681	0.176957	0.170453	-1.28989	0.158893	protein	Q55815	n.d.
slr0500	hisB	imidazoleglycerol-phosphate dehydratase	mRNA	0.0923675	0	0.0272419	0	0.142277	0	-0.342081	0.053027	-0.0429161	0.885611	-0.89955	protein	P48054	n.d.
slr0502	cobW	cobalamin synthesis protein cobW homolog	mRNA	-0.348505	0	-0.731333	0	0.153659	0	1.02113	0.244615	0.21812	-1.01396	-0.602097	protein	Q55822	0.843242
slr0503	ycf66	hypothetical protein YCF66	mRNA	0.190299	0	0.0573461	0	0.250439	0	0.323026	0.353295	0.561206	-0.473003	-0.0121258	protein	Q55823	-0.174593
slr0505	NA	hypothetical protein	mRNA	1.15051	1	0.0400433	0	0.318115	0	1.02976	0.256293	-0.205942	0.253005	0.139174	protein	Q55824	n.d.
slr0506	por	light-dependent NADPH-protochlorophyllide oxido reductase	mRNA	-0.829661	0	-1.67046	-1	-0.293075	0	-1.58281	-2.03046	-0.173733	-2.18676	-0.41651	protein	Q59987	-0.0949752
slr0509	NA	hypothetical protein	mRNA	-0.198776	0	-0.380401	0	-0.0402628	0	0.462986	-0.17982	0.138957	-1.83603	-0.583523	protein	Q55829	n.d.
slr0510	NA	hypothetical protein	mRNA	0.10173	0	-0.164822	0	-0.185016	0	-0.447822	-0.237159	0.286989	-2.1697	-1.11343	protein	Q55830	n.d.
slr0511	NA	putative transposase [ISY523g: 2921593 - 292245 7]	mRNA	3.81532	1	1.90191	1	0.300967	0	n.d.	n.d.	n.d.	1.47763	-0.326079	protein	Q55831	n.d.
slr0513	NA	iron transport system substrate-binding protein , periplasmic protein	mRNA	-0.753221	0	3.38689	1	1.73802	0	-0.123659	-0.19139	-0.0913893	1.55632	-0.683239	protein	Q55835	0.140296
slr0514	NA	unknown protein	mRNA	-0.30162	0	1.91805	1	0.919134	1	0.938676	0.182286	0.0204373	0.735446	-0.31707	protein	Q55836	n.d.
slr0516	NA	hypothetical protein	mRNA	0.275265	0	1.24188	1	0.634426	0	1.69994	0.520986	0.202737	-1.05864	-0.652871	protein	Q55837	0.0312613
slr0517	NA	hypothetical protein	mRNA	0.547764	0	0.890523	0	0.363172	0	-0.835903	-0.796272	-0.262229	1.13288	-0.069626	protein	Q55840	n.d.
slr0518	abfB	similar to alpha-L-arabinofuranosidase B	mRNA	-0.227865	0	-0.229089	0	0.149497	0	0.612977	1.02999	-0.309768	0.214163	-0.812685	protein	Q55841	-0.08688
slr0519	NA	hypothetical protein	mRNA	-0.335095	0	-0.0355968	0	-0.0132777	0	0.0257949	0.0998728	-0.217122	-0.813016	-0.405477	protein	Q55842	n.d.
slr0520	purL	phosphoribosyl formylglycinamidine synthase	mRNA	0.260297	0	-0.282434	0	-0.441697	0	0.0128651	0.165183	-0.0736316	-1.04378	-0.511127	protein	Q55843	-0.254079
slr0521	NA	unknown protein	mRNA	0.91517	1	0.0989737	0	0.0304819	0	0.952393	0.456163	0.0744987	-1.08089	-0.629522	protein	Q55844	n.d.
slr0522	NA	unknown protein	mRNA	-0.641994	0	-0.42073	0	0.102516	0	-0.762467	0.345389	0.419617	-0.22614	-0.0352641	protein	Q55845	n.d.
slr0523	bioD	similar to dethiobiotin synthetase	mRNA	0.351827	0	2.44513	1	0.69442	0	1.13189	2.07502	0.432336	2.47843	0.109297	protein	Q55849	0.336019
slr0525	chlM	Mg-protoporphyrin IX methyl transferase	mRNA	0.519944	0	1.98257	1	0.174208	0	0.774917	1.65334	0.150517	1.58206	-0.351354	protein	Q55467	-0.0766051
slr0526	panB	3-methyl-2-oxobutanoate hydroxymethyltransferas e	mRNA	1.01039	0	1.38925	0	-0.345053	0	1.47138	1.6455	0.0789014	1.55255	-0.868687	protein	P52997	0.0770081
slr0527	exsB	transcription regulator ExsB homolog	mRNA	1.50474	1	1.44144	1	-0.0188919	0	1.14389	0.843646	0.412986	0.682528	-1.04395	protein	n.a.	-0.633352
slr0528	murE	UDP-N-acetylmuramoylalanyl-D-glutamate--2, 6-di aminopimelate ligase	mRNA	0.273182	0	-0.224863	0	-0.199247	0	0.373799	-0.301653	0.0493301	-1.96173	-1.73449	protein	Q55469	0.253334
slr0529	ggtB	glucosylglycerol transport system substrate-bin ding protein	mRNA	2.08749	1	4.54356	1	1.48382	0	2.43017	4.09787	1.39677	6.10614	2.89463	protein	Q55471	1.32981
slr0530	ggtC	glucosylglycerol transport system permease prot ein	mRNA	1.7549	0	3.96564	1	1.70134	0	2.59825	3.5316	1.08748	4.85597	2.34105	protein	Q55472	n.d.
slr0531	ggtD	glucosylglycerol transport system permease prot ein	mRNA	1.92466	1	4.74775	1	2.13107	1	1.24963	2.23587	0.749912	4.02242	1.5199	protein	Q55473	2.01912
slr0533	hik10	two-component sensor histidine kinase	mRNA	1.84558	1	2.96215	1	0.0615413	0	1.22446	0.623908	0.02943	1.19551	-0.185147	protein	Q55475	n.d.
slr0534	slt	probable transglycosylase	mRNA	0.770356	0	1.24995	1	0.43494	0	0.453803	-0.441407	0.263924	-1.08599	-0.62442	protein	Q55476	0.0922917
slr0535	NA	protease	mRNA	-0.0672991	0	-0.649441	0	-0.0884593	0	0.593695	0.166156	0.0756169	-0.502595	0.0659365	protein	Q55477	-0.339163
slr0536	hemE	uroporphyrinogen decarboxylase	mRNA	-0.534033	0	-0.528213	0	-0.135374	0	-0.670448	-0.0456994	-0.0127118	-1.98778	-0.817152	protein	P54224	-0.262386
slr0537	NA	putative sugar kinase	mRNA	-0.250287	0	-0.64705	0	0.0724436	0	-0.173582	-0.210465	-0.00099472	-2.39605	-0.362418	protein	Q55480	0.613598
slr0541	NA	probable amidotransferase	mRNA	-0.273389	0	0.0444738	0	0.309037	0	-0.764255	0.359529	0.208107	-0.590853	-0.0250545	protein	Q55488	-0.0884771
slr0542	clpP	ATP-dependent protease ClpP	mRNA	-0.581814	0	-0.885135	0	-0.370774	0	-0.437264	-0.0526956	-0.211113	-0.164027	-0.313694	protein	P54416	-0.532604
slr0543	trpB	tryptophan synthase beta subunit	mRNA	0.227723	0	-0.373606	0	0.143197	0	0.535286	0.26818	0.145767	-0.374178	-0.746325	protein	Q59992	-0.517933
slr0544	NA	ATP-binding protein of ABC transporter	mRNA	-0.122965	0	0.874985	0	0.0856444	0	-0.0228979	0.483963	0.104846	0.261623	-0.826669	protein	Q55490	-0.0354327
slr0545	NA	hypothetical protein	mRNA	0.23224	0	-0.19141	0	-0.260512	0	0.854795	0.415196	0.191993	-1.01112	-0.349704	protein	Q55493	-0.569948
slr0546	trpC	indole-3-glycerol phosphate synthase	mRNA	-0.367099	0	-1.20171	-1	-0.495389	0	1.14965	-0.0141398	-0.0416798	-2.19682	-0.817702	protein	Q55508	-0.126423
slr0549	asd	aspartate beta-semialdehyde dehydrogenese	mRNA	1.3664	0	1.82425	1	0.303713	0	0.825248	1.02227	-0.0615212	1.03665	-0.535755	protein	Q55512	-0.147822
slr0550	dapA	dihydrodipicolinate synthase	mRNA	1.61722	1	1.82101	1	0.178453	0	1.15872	1.08755	0.117106	0.767865	-0.705404	protein	Q55513	-0.181382
slr0551	rnj	ribonuclease J	mRNA	0.5469	0	1.99325	1	0.451111	0	0.739167	1.59922	0.203335	1.62509	-0.150111	protein	P54123	-0.230578
slr0552	NA	hypothetical protein	mRNA	0.673761	0	1.1751	1	0.61176	0	0.60471	0.713049	0.0033402	0.672333	-0.10392	protein	Q55514	0.312746
slr0553	NA	hypothetical protein	mRNA	2.04312	1	2.22402	1	0.634221	0	2.55561	1.59311	0.264147	0.396521	-0.719499	protein	Q55515	-0.5487
slr0554	NA	hypothetical protein	mRNA	2.8414	1	1.89477	1	-0.120227	0	1.07027	-0.765792	-0.611326	-0.638632	-0.64023	protein	Q55516	n.d.
slr0556	NA	hypothetical protein	mRNA	-0.0734405	0	0.29351	0	-0.278565	0	0.0998229	0.766693	0.131038	0.868408	0.42344	protein	P52056	0.228752
slr0557	valS	valyl-tRNA synthetase	mRNA	-0.193364	0	-0.372295	0	0.00521119	0	-0.053161	-0.24802	0.0954474	-0.963052	-0.305893	protein	Q55522	0.0392736
slr0559	natB	periplasmic binding protein of ABC transporter for natural amino acids	mRNA	0.459124	0	-0.409875	0	-0.129966	0	0.951803	0.349545	0.544345	-1.57827	-0.859909	protein	Q55387	0.392095
slr0565	NA	hypothetical protein	mRNA	-0.535618	0	0.284576	0	0.0992054	0	-0.341315	0.744462	0.618475	0.587459	0.100807	protein	Q55392	0.147549
slr0569	NA	unknown protein	mRNA	0.53652	0	0.149841	0	-0.661362	0	1.9382	0.0928424	0.0412021	-1.69815	-0.552856	protein	Q55395	-0.393734
slr0572	NA	unknown protein	mRNA	0.410613	0	-0.0423407	0	0.116995	0	-2.81721	-3.08601	-1.00027	0.245277	-0.563512	protein	Q55400	n.d.
slr0573	NA	unknown protein	mRNA	0.136141	0	-0.45619	0	-0.251947	0	-0.0359533	0.187	-0.0640412	-0.169517	0.606254	protein	Q55402	n.d.
slr0574	cyp	cytochrome P450	mRNA	-0.614337	0	-0.63606	0	-0.740877	0	-0.295264	0.0511791	0.394772	-0.311778	0.560485	protein	Q59990	n.d.
slr0575	NA	hypothetical protein	mRNA	-1.13445	-1	-1.30052	-1	-0.500075	0	-0.217159	-0.369281	-0.187627	-1.8014	-1.07983	protein	Q55403	-0.662994
slr0579	NA	unknown protein	mRNA	-0.498095	0	-0.345503	0	-0.418356	0	-0.414728	0.263369	0.221892	0.190466	0.0159359	protein	Q55405	n.d.
slr0580	NA	aluminum resistance protein homolog	mRNA	-0.179504	0	0.405339	0	0.0188163	0	-0.194595	0.569637	0.267032	-0.426869	-0.745385	protein	Q55407	-0.0660318
slr0581	NA	unknown protein	mRNA	-0.381714	0	0.731614	0	-0.435516	0	-0.625149	0.76343	-0.246884	3.22262	-0.876294	protein	Q55408	0.544503
slr0582	NA	unknown protein	mRNA	-0.359457	0	0.548748	0	-0.208797	0	-1.32778	0.141386	-0.641381	1.89089	-0.707111	protein	Q55409	n.d.
slr0583	NA	similar to GDP-fucose synthetase	mRNA	-0.920504	-1	-0.360576	0	-0.0415183	0	-0.0749951	0.120932	-0.0621111	-0.169698	-0.967843	protein	Q55412	-0.283071
slr0585	argG	argininosuccinate synthetase	mRNA	0.0340825	0	0.0290188	0	-0.081514	0	-0.200018	-0.355456	-0.168102	-1.06395	-0.749596	protein	P77973	-0.161888
slr0586	NA	hypothetical protein	mRNA	0.00638673	0	-0.477146	0	-0.524127	0	0.813295	-0.0360027	0.082291	-1.872	-0.808731	protein	P74722	0.1334
slr0587	NA	unknown protein	mRNA	-0.280371	0	-0.634475	0	-0.536751	0	3.59914	-0.182497	0.261212	0.00136797	-0.490263	protein	P74723	n.d.
slr0588	NA	hypothetical protein	mRNA	-1.92173	-1	-1.14953	-1	0.0734473	0	-1.83939	-0.159378	0.117193	-0.847775	-0.179233	protein	P74726	0.107018
slr0589	NA	hypothetical protein	mRNA	-1.86861	-1	-1.24892	-1	-0.224126	0	-0.250989	0.796354	0.212862	-1.53848	-0.603495	protein	P74727	0.0447349
slr0590	NA	hypothetical protein	mRNA	-1.04479	-1	-0.957519	-1	-0.291757	0	-0.143888	-0.208586	-0.0655183	-1.20217	-0.539781	protein	P74728	0.614229
slr0591	NA	ribonucleoside-diphosphate reductase beta chain	mRNA	-1.95249	-1	-1.87879	-1	-0.0529886	0	-1.12936	-0.809465	-0.162126	-2.76269	-0.292819	protein	P74732	-0.381944
slr0592	NA	hypothetical protein	mRNA	-0.585794	0	-0.76846	0	-0.652619	0	0.238877	-0.36486	-0.123091	-2.1482	-0.93628	protein	P74735	n.d.
slr0593	samp	cAMP binding membrane protein	mRNA	0.835406	0	0.450396	0	-0.140166	0	1.097	0.348179	-0.0750243	-0.499429	-0.414566	protein	P74736	n.d.
slr0594	NA	hypothetical protein	mRNA	0.0221566	0	1.70053	1	0.167652	0	0.615838	1.05605	0.475545	1.74064	-0.112929	protein	P74738	-0.052577
slr0596	NA	hypothetical protein	mRNA	2.02643	1	2.85718	1	0.194931	0	1.30512	1.44455	0.260601	2.3674	-0.241695	protein	P74740	0.614274
slr0597	purH	phosphoribosyl aminoimidazole carboxy formyl fo rmyltransferase/inosinemonophosphate cyclohydrolase (PUR- H(J))	mRNA	0.653966	0	0.722791	0	-0.0904179	0	1.09285	0.651607	0.437956	0.709528	-0.612309	protein	P74741	0.0416907
slr0598	NA	hypothetical protein	mRNA	-0.536429	0	-0.486363	0	-0.351758	0	-0.301644	-0.369632	-0.276954	0.808429	0.165734	protein	P74744	n.d.
slr0599	NA	serine/threonine kinase	mRNA	0.262029	0	-0.342476	0	-0.113412	0	0.530471	-0.535632	-0.214307	-1.24396	-0.271489	protein	P74745	-0.914248
slr0600	NA	NADP-thioredoxin reductase	mRNA	0.334005	0	-0.636649	0	-0.148283	0	0.92912	0.696072	0.647433	0.476387	0.348256	protein	P74746	0.171285
slr0601	NA	unknown protein	mRNA	0.190367	0	-0.929647	-1	-0.66576	0	-1.30485	-1.65129	-0.420094	0.183941	1.73543	protein	P74747	n.d.
slr0602	NA	unknown protein	mRNA	-0.319263	0	-0.653381	0	-0.405935	0	-1.65845	-1.30406	-0.406737	-0.195226	1.00224	protein	P74748	0.328958
slr0603	dnaE	DNA polymerase III alpha subunit [Contains: Ssp dnaE intein]	mRNA	-0.411433	0	-0.0603166	0	0.452269	0	0.315652	0.771588	0.630039	0.477753	0.14033	protein	P74750	1.13053
slr0604	lepA	GTP-binding protein	mRNA	0.0564847	0	0.105419	0	-0.374539	0	0.66407	0.965469	0.253477	0.265386	-0.697398	protein	P74751	0.248363
slr0605	NA	hypothetical protein	mRNA	0.846608	0	0.579372	0	0.125372	0	1.12275	0.810836	0.0841216	0.904176	-0.552178	protein	P74752	-0.315456
slr0606	NA	hypothetical protein	mRNA	0.220546	0	-0.899726	0	-0.272576	0	-0.0794508	-0.540746	-0.160915	-2.43649	-0.340674	protein	P74753	-0.27214
slr0607	NA	hypothetical protein	mRNA	-0.249048	0	-1.59982	0	-0.238663	0	-0.0642701	-1.21087	-0.259331	-3.32721	1.02858	protein	P74754	-0.293799
slr0608	hisIE	histidine biosynthesis bifunctional protein His IE	mRNA	0.373467	0	-0.25017	0	0.136531	0	0.44374	0.0166426	0.0124368	-1.06564	0.244549	protein	P74755	-0.0392266
slr0609	NA	hypothetical protein	mRNA	-1.21418	-1	-0.278009	0	0.439306	0	-0.719292	0.522507	0.413723	0.280351	-0.46142	protein	P74756	0.0916813
slr0610	NA	hypothetical protein	mRNA	1.62653	1	0.799622	0	0.486925	0	1.24877	1.46282	0.462074	1.82724	-0.566675	protein	P74757	n.d.
slr0612	NA	probable pseudouridine synthase	mRNA	1.6291	1	2.2965	1	0.0703161	0	1.2708	0.946029	0.0608589	2.32212	0.164315	protein	P72581	n.d.
slr0613	NA	hypothetical protein	mRNA	0.821749	0	1.04555	1	-0.0439858	0	1.26764	1.19842	0.237897	1.99654	-0.55676	protein	P72582	-0.0372132
slr0615	NA	ATP-binding protein of ABC transporter	mRNA	-0.895705	0	-0.724974	0	-0.410923	0	0.43924	0.397933	0.0574604	0.164948	-0.310901	protein	Q55856	-0.303127
slr0616	NA	unknown protein	mRNA	0.848294	0	0.956509	1	0.295374	0	0.419257	0.71628	0.141147	-0.200496	-0.0542562	protein	Q55857	n.d.
slr0617	NA	unknown protein	mRNA	0.31519	0	-0.099376	0	-0.280555	0	0.255102	0.224885	0.201601	-1.72213	-1.01371	protein	Q55858	n.d.
slr0618	cobQ	cobyric acid synthase	mRNA	-0.190714	0	-0.570771	0	0.0241335	0	-0.778657	-0.271322	-0.414392	0.233316	-0.869887	protein	Q55860	n.d.
slr0619	NA	hypothetical protein	mRNA	-0.547289	0	-0.768472	0	-0.21157	0	-0.164157	-0.367427	-0.137303	-1.84018	-0.495065	protein	Q55861	0.42486
slr0623	trxA	thioredoxin	mRNA	-0.703317	0	-0.365209	0	-0.158162	0	-1.44975	-1.31733	-1.05377	-1.84116	-0.459111	protein	P52231	-0.26113
slr0624	NA	UDP-N-acetylglucosamine 2-epimerase	mRNA	-0.161508	0	-0.686086	0	-0.291794	0	-0.297461	-0.596839	-0.0519431	-0.864612	-0.178787	protein	Q55867	-0.380124
slr0625	NA	hypothetical protein	mRNA	-1.50836	-1	-1.66423	-1	0.077186	0	0.016425	-0.236223	0.324159	-2.12793	-0.28255	protein	Q55868	n.d.
slr0626	NA	probable glycosyltransferase	mRNA	0.129965	0	0.393833	0	-0.344203	0	-0.234562	0.0151439	0.0209106	-2.64169	-1.05618	protein	Q55870	0.339954
slr0628	rps14	30S ribosomal protein S14	mRNA	0.022729	0	1.01705	0	0.0929094	0	0.606123	1.13961	0.365099	1.30907	-0.135031	protein	P48944	-0.259936
slr0630	NA	hypothetical protein	mRNA	0.348706	0	0.283963	0	-0.0528013	0	1.06243	0.72906	0.597336	0.574946	0.0700779	protein	Q55708	n.d.
slr0633	thiG	thiamine biosynthesis protein ThiG	mRNA	0.341572	0	0.773637	0	0.634296	0	-0.608572	-0.171795	-0.00921856	0.456249	-0.213951	protein	Q55710	0.283755
slr0634	NA	unknown protein	mRNA	-0.680408	0	-0.166441	0	0.0473031	0	-0.071687	0.436661	0.0983331	-1.04634	-0.616066	protein	Q55711	n.d.
slr0635	NA	hypothetical protein	mRNA	0.175121	0	-0.548859	0	-0.490496	0	0.186354	-0.147871	-0.0626531	-1.03081	-0.448438	protein	Q55712	0.10214
slr0636	NA	probable cobalamin [5'-phosphate] synthase	mRNA	1.20391	1	1.18374	1	0.284482	0	0.92667	0.260043	0.0630976	-1.04423	-1.09229	protein	Q55714	n.d.
slr0637	NA	hypothetical protein	mRNA	0.857095	0	1.3402	1	0.357391	0	0.889314	0.798091	0.344163	0.452237	-0.157926	protein	Q55715	0.0759806
slr0638	glyQ	glycyl-tRNA synthetase alpha chain	mRNA	0.457176	0	0.218943	0	0.225627	0	0.760964	0.938727	0.334111	-0.563849	-0.298623	protein	Q55716	0.198904
slr0639	NA	mechanosensitive ion channel homolog	mRNA	0.795889	0	1.25984	1	1.38633	1	1.53347	1.75321	0.823033	0.89343	0.423042	protein	Q55717	3.84037
slr0640	hik27	two-component sensor histidine kinase	mRNA	2.24728	1	1.9517	1	0.994668	1	2.29751	1.4431	0.426087	0.523611	-0.224943	protein	Q55718	0.241457
slr0642	NA	hypothetical protein	mRNA	0.319392	0	1.41977	1	0.600202	0	0.693045	1.42979	-0.124074	1.74092	0.979614	protein	Q55721	n.d.
slr0643	NA	hypothetical protein	mRNA	0.247403	0	1.36801	1	0.359647	0	1.26366	1.48806	0.411386	1.61282	0.431999	protein	Q55722	n.d.
slr0644	NA	nitrogen regulation protein NifR3 homolog	mRNA	0.323364	0	0.0457278	0	-0.236188	0	1.88879	0.6311	0.285222	-0.766302	-0.803453	protein	Q55724	n.d.
slr0645	NA	hypothetical protein	mRNA	-0.987213	-1	-1.47113	-1	0.559933	0	-0.441059	-0.854569	0.205504	-2.08606	0.318289	protein	Q55727	0.0518507
slr0646	dacB	probable D-alanyl-D-alanine carboxypeptidase	mRNA	-0.193292	0	-0.723157	0	-0.202407	0	0.150558	-1.2714	-0.051857	-2.54727	-0.0987796	protein	Q55728	0.434627
slr0649	metS	methionyl-tRNA synthetase	mRNA	-0.5618	0	-0.107474	0	-0.24178	0	-0.582401	0.107767	0.0742285	-0.363259	-0.852463	protein	Q55729	0.296948
slr0650	NA	hypothetical protein	mRNA	-0.85944	0	-0.606858	0	-0.0565529	0	-0.420216	-0.0317578	-0.0576288	-1.56745	-1.06521	protein	Q55730	-0.176753
slr0651	NA	hypothetical protein	mRNA	-0.0106694	0	0.0631542	0	-0.123162	0	0.368531	0.5981	0.121795	0.247069	-0.604458	protein	P74560	0.565735
slr0652	hisA	phosphorybosilformimino-5-amino- phosphorybosil -4-imidazolecarboxamideisomerase	mRNA	0.435423	0	0.721585	0	0.0624718	0	1.45141	0.962146	0.343111	0.724057	-0.223984	protein	P74561	0.53115
slr0653	sigA, rpoDI	principal RNA polymerase sigma factor SigA	mRNA	-2.78824	-1	-3.00578	-1	-0.824874	0	-1.14468	-0.985904	-0.0218291	-2.67991	-0.485099	protein	P74565	-0.104488
slr0654	NA	unknown protein	mRNA	2.21054	1	1.22742	1	0.475755	0	2.2833	0.679092	0.310039	0.872352	-0.245117	protein	P74566	-0.244166
slr0655	NA	hypothetical protein	mRNA	2.53996	1	0.987682	1	0.0253656	0	1.51263	-0.60456	-0.373876	0.74617	-0.227105	protein	P74567	n.d.
slr0656	NA	hypothetical protein	mRNA	2.45867	1	0.655724	0	-0.257001	0	3.02346	0.739367	0.173983	-0.435828	0.232834	protein	P74568	n.d.
slr0657	lysC	aspartate kinase	mRNA	1.15315	1	0.482168	0	0.166753	0	1.46873	0.350712	0.0954582	-1.69935	-0.96262	protein	P74569	0.284777
slr0658	NA	unknown protein	mRNA	-1.36924	-1	-0.84104	0	-0.318924	0	-0.606625	-0.58574	-0.270223	-2.06664	-0.926185	protein	P74570	0.38957
slr0659	prlC	oligopeptidase A	mRNA	-0.357253	0	-0.828243	0	-0.586515	0	0.767444	-0.520821	0.242594	-0.977046	-0.482745	protein	P74571	-0.109963
slr0661	proC	pyrroline-5-carboxylate reductase	mRNA	0.644842	0	0.55063	0	-0.341603	0	1.04928	0.362855	-0.208552	0.0367434	-0.667868	protein	P74572	-0.260026
slr0662	speA	arginine decarboxylase	mRNA	-1.2256	-1	-1.64901	-1	-0.0738368	0	0.45396	0.0130911	0.197311	-2.12542	0.46845	protein	P74576	-0.183362
slr0664	NA	hypothetical protein	mRNA	-1.63672	-1	0.45212	0	0.443867	0	0.476079	0.371733	0.207529	0.449157	0.768594	protein	P74581	0.126756
slr0665	NA	aconitate hydratase	mRNA	-0.760261	0	-0.799374	0	-0.124388	0	-0.119929	-0.0288274	0.408949	0.019325	0.189714	protein	P74582	-0.0179664
slr0666	NA	unknown protein	mRNA	-0.155587	0	-0.632515	0	-0.547636	0	-1.48458	-0.787723	-0.114464	-1.85423	-0.669618	protein	P74583	0.0451715
slr0667	NA	unknown protein	mRNA	-1.72794	-1	-1.02292	-1	-0.24651	0	-0.57727	0.543369	0.142444	-0.301035	-0.144681	protein	P74584	0.39582
slr0668	NA	unknown protein	mRNA	-1.19472	-1	-1.0206	-1	-0.121273	0	-0.560053	0.147674	-0.153526	-0.491938	0.158754	protein	P74585	n.d.
slr0670	NA	hypothetical protein	mRNA	-0.146472	0	0.322073	0	0.166428	0	0.292108	0.714971	0.177083	0.0201636	-0.0698897	protein	P72937	0.0780314
slr0675	NA	unknown protein	mRNA	0.928689	0	0.13617	0	-0.624255	0	n.d.	n.d.	n.d.	n.d.	n.d.	protein	n.a.	n.d.
slr0676	cysC	adenylylsulfate kinase	mRNA	-0.380327	0	0.0602482	0	0.318414	0	0.22633	0.0505534	0.929811	-2.56307	-0.594168	protein	P72940	0.233895
slr0677	exbB	biopolymer transport ExbB like protein	mRNA	0.268555	0	-0.373708	0	0.430167	0	0.940964	0.376661	0.626161	-1.85727	-0.519762	protein	P72941	0.0108651
slr0678	NA	biopolymer transport ExbD like protein	mRNA	0.48678	0	0.0202195	0	0.349607	0	1.03762	0.652466	0.904116	-0.604966	0.135603	protein	P72942	-0.165417
slr0679	fmu/fmv	sun protein	mRNA	2.01516	1	0.414633	0	0.15501	0	1.01526	-0.691029	-0.307892	-0.677246	-0.505445	protein	P72943	n.d.
slr0680	NA	hypothetical protein	mRNA	-0.325934	0	-2.03479	-1	-0.501713	0	-0.865142	-1.69147	-0.670686	-1.87212	-0.562307	protein	P72944	n.d.
slr0681	NA	probable sodium/calcium exchanger protein	mRNA	0.293999	0	-1.58138	-1	-0.341616	0	-0.145729	-1.58233	-0.406864	-0.945074	-0.460567	protein	P72945	n.d.
slr0682	hisD	histidinol dehydrogenase	mRNA	1.02017	0	0.137957	0	0.169982	0	1.77046	1.08755	0.195763	0.49387	-0.233617	protein	P72946	n.d.
slr0686	NA	hypothetical protein	mRNA	-1.57169	-1	-1.15586	-1	-0.228689	0	-0.741036	-0.246896	-0.00780526	-2.03403	0.031475	protein	P72954	0.0488275
slr0687	pleD	probable two-component response regulator	mRNA	1.23854	1	1.23974	1	0.140077	0	0.875311	0.545094	0.266265	-0.609414	-0.503745	protein	n.a.	n.d.
slr0688	NA	hypothetical protein	mRNA	0.941277	0	1.4543	0	-0.297964	0	1.40252	1.21013	0.133234	1.85247	-0.490507	protein	P72959	0.0234115
slr0689	NA	hypothetical protein	mRNA	2.06096	1	1.41827	1	0.63318	0	0.959564	0.854317	0.749245	-0.880045	-0.180543	protein	P72961	0.672634
slr0692	ycf45	hypothetical protein YCF45	mRNA	0.425679	0	-0.00490535	0	0.516202	0	1.23918	0.132313	0.207213	-1.42516	-0.310902	protein	P72964	0.266242
slr0695	NA	hypothetical protein	mRNA	0.00390181	0	0.0932399	0	-0.278242	0	-0.503003	0.169003	-0.245686	0.13045	-0.481163	protein	P72967	-0.233606
slr0697	NA	5-oxoprolinase homolog	mRNA	-0.77856	0	-0.602404	0	0.542098	0	-0.0396572	0.571257	0.499548	-1.68856	-0.0449977	protein	Q55959	0.805168
slr0698	NA	hypothetical protein	mRNA	-0.748638	0	-0.334217	0	0.259773	0	0.328598	1.40384	-0.0883656	-0.906671	-0.3006	protein	Q55960	0.101533
slr0699	NA	unknown protein	mRNA	-1.22998	-1	-0.968918	-1	0.310879	0	-0.108351	0.248499	0.233404	-0.170147	1.82852	protein	Q55961	0.352891
slr0700	NA	probable amino acid permease	mRNA	-0.8775	0	-1.00584	-1	0.244851	0	-0.319183	0.0744025	0.0594344	-2.0176	-0.18767	protein	Q55962	n.d.
slr0701	merR	transcriptional regulator	mRNA	-0.63907	0	-0.960439	-1	0.22332	0	-1.04138	-0.649332	-0.200303	-4.02773	-1.58881	protein	Q55963	n.d.
slr0702	NA	unknown protein	mRNA	0.0563376	0	0.0464664	0	0.142269	0	-0.786382	-0.570963	-0.180376	-1.2104	-0.148593	protein	Q55964	n.d.
slr0703	NA	putative transposase [ISY523i: 3096320 - 309719 0]	mRNA	3.80107	1	1.93008	1	0.284895	0	n.d.	n.d.	n.d.	1.2485	-0.25188	protein	Q57495	n.d.
slr0707	polA	DNA polymerase I	mRNA	-0.416052	0	0.411479	0	0.0301512	0	-0.356955	-0.0781778	0.249027	-1.50504	-0.663241	protein	Q55971	0.370318
slr0708	NA	periplasmic protein, function unknown	mRNA	0.15803	0	-0.439317	0	-0.235715	0	-1.24688	-2.40305	-1.01905	-6.75833	-2.65165	protein	Q55972	-1.61672
slr0709	NA	hypothetical protein	mRNA	-1.1505	-1	-1.21489	-1	0.151557	0	-1.0201	-0.743046	-0.186181	-2.64505	-0.368613	protein	P52761	0.223741
slr0710	gdhA	glutamate dehydrogenase (NADP+)	mRNA	-1.02693	-1	-1.48444	-1	-0.0391229	0	-0.810927	-0.726656	-0.183491	-1.57934	-0.0946389	protein	P54386	0.00625504
slr0711	NA	hypothetical protein	mRNA	-0.470855	0	-0.544927	0	-0.0959513	0	-0.313	0.0829866	-0.182856	0.109259	0.288378	protein	Q55978	0.154528
slr0712	NA	hypothetical protein	mRNA	1.07472	0	0.733345	0	-0.188973	0	0.598596	0.0950871	-0.182169	0.933815	-0.326624	protein	Q55979	n.d.
slr0713	tgt	tRNA-guanine transglycosylase	mRNA	0.528384	0	-0.37713	0	0.0269757	0	0.379867	0.0333786	0.0797162	-2.13409	-0.808734	protein	Q55983	n.d.
slr0719	NA	unknown protein	mRNA	-0.476443	0	-0.0868574	0	0.209344	0	0.137267	0.254044	-0.107055	0.283261	-0.393696	protein	Q55201	0.0217254
slr0721	me	malic enzyme	mRNA	0.521682	0	0.174715	0	-0.522	0	1.09516	-0.0452834	-0.0654834	-1.6891	-0.665907	protein	P72661	-0.500338
slr0722	NA	hypothetical protein	mRNA	0.173633	0	0.801755	0	-0.238105	0	-0.106903	-0.117963	-0.157011	-0.704615	-0.836855	protein	P72667	n.d.
slr0723	NA	hypothetical protein	mRNA	-0.290871	0	-1.01573	-1	-0.489577	0	-0.703298	-0.998392	-0.0671389	-1.19421	-0.58709	protein	P72668	-0.451413
slr0724	sohA	HtaR suppressor protein homolog	mRNA	-1.12959	-1	0.129735	0	0.672887	0	-0.0423575	0.751451	0.295625	-0.999825	-0.603617	protein	P72669	n.d.
slr0725	NA	hypothetical protein	mRNA	-0.303847	0	0.520177	0	0.530664	0	-0.112969	0.579447	0.529336	1.15224	0.828469	protein	P72670	n.d.
slr0727	NA	unknown protein	mRNA	-0.831837	0	-0.698274	0	-0.166906	0	-1.14074	0.459051	0.15785	1.5393	1.70472	protein	P72671	0.377293
slr0728	NA	hypothetical protein	mRNA	0.61004	0	-0.257281	0	-0.20323	0	0.540668	0.375022	0.0483267	-0.71663	-0.390391	protein	P72672	n.d.
slr0729	NA	hypothetical protein	mRNA	0.0671967	0	0.140314	0	0.0449778	0	-0.418859	0.801886	0.42487	0.716483	-0.146845	protein	P72673	-0.488976
slr0730	NA	hypothetical protein	mRNA	0.0693626	0	-0.0294425	0	0.0106483	0	-0.357289	0.34961	0.292879	0.919203	0.433343	protein	P72674	-0.698636
slr0731	NA	hypothetical protein	mRNA	0.864355	0	0.246282	0	0.638432	0	1.08258	0.763822	0.446022	0.120666	-0.219418	protein	P72675	-0.203128
slr0732	NA	hypothetical protein	mRNA	0.44787	0	-0.550128	0	-0.467799	0	0.0967968	0.0830028	-0.390379	-2.49153	-0.841368	protein	P72677	n.d.
slr0733	xerC	integrase-recombinase protein	mRNA	0.0908128	0	0.782019	0	0.144588	0	4.05167	1.91965	-0.0498624	0.985009	-0.222784	protein	P72680	n.d.
slr0734	NA	hypothetical protein	mRNA	0.757506	0	2.59502	1	0.641222	0	0.708648	1.28959	0.222271	3.3728	0.0644895	protein	P72682	n.d.
slr0737	psaD	photosystem I subunit II	mRNA	-2.48129	-1	-4.06856	-1	-0.404319	0	-2.81712	-3.61008	0.352571	-5.60711	-0.609996	protein	P19569	-0.200785
slr0738	trpE	anthranilate synthetase alpha-subunit	mRNA	-0.627027	0	-1.62912	-1	-0.16123	0	-0.814558	-1.70115	-0.126184	-2.64023	-0.482159	protein	P20170	-0.213779
slr0739	crtE	geranylgeranyl pyrophosphate synthase	mRNA	0.762143	0	0.580053	0	0.232723	0	0.62961	0.132221	-0.00834961	0.0362268	-0.829194	protein	P72683	-0.00845491
slr0740	NA	hypothetical protein	mRNA	0.220874	0	0.226432	0	0.317274	0	1.02759	0.512633	0.434518	-1.05921	-0.201356	protein	P72684	-0.15988
slr0741	phoU	transcriptional regulator	mRNA	1.04755	1	1.05182	1	-0.129999	0	1.16506	0.47571	-0.141886	-0.43276	-0.491704	protein	P72686	-0.32239
slr0742	NA	hypothetical protein	mRNA	1.08776	1	2.08302	1	0.159737	0	-0.263461	1.1759	-0.065297	1.96174	-0.571946	protein	P72687	0.611493
slr0743	nusA	similar to N utilization substance protein	mRNA	0.768131	0	2.05252	1	0.208002	0	0.859166	1.7085	-0.0752973	1.74464	-0.538081	protein	P72688	0.00704366
slr0744	infB	translation initiation factor IF-2	mRNA	0.151744	0	0.513653	0	0.0614049	0	0.443771	1.27952	-0.0357831	0.782614	-0.66027	protein	P72689	0.184387
slr0746	stpA	glucosylglycerolphosphate phosphatase	mRNA	1.40085	1	1.68878	1	1.47955	1	1.4276	2.10563	1.45692	2.75244	1.58026	protein	Q55034	1.18661
slr0747	ggtA	glucosylglycerol transport system ATP-binding p rotein	mRNA	2.2456	1	2.87046	1	2.43316	1	1.78051	2.81021	2.37683	3.36536	1.81918	protein	Q55035	1.83402
slr0748	NA	hypothetical protein	mRNA	-0.0910908	0	0.110069	0	-0.472567	0	0.123104	-0.0600356	0.146536	-0.425727	-0.766366	protein	P74631	n.d.
slr0749	chlL	light-independent protochlorophyllide reductase iron protein subunit ChlL	mRNA	-1.71618	-1	-3.63136	-1	1.3266	1	-6.56406	-7.26921	-2.87046	-4.25236	-0.276158	protein	P28373	1.57129
slr0750	chlN	light-independent protochlorophyllide reductase subunit ChlN	mRNA	-0.863125	0	-1.87555	0	1.28806	0	-4.35171	-4.97483	-1.54007	-2.19412	0.268835	protein	P28372	2.9995
slr0751	NA	hypothetical protein	mRNA	0.545113	0	2.25575	1	1.05524	0	0.233323	0.415528	-0.0886097	0.837339	0.620367	protein	Q04737	n.d.
slr0752	eno	enolase	mRNA	-0.370572	0	-0.997017	-1	-0.153554	0	-0.329566	-0.915658	-0.217807	-1.69595	-0.175591	protein	P77972	-0.174859
slr0753	p	probable transport protein	mRNA	0.409983	0	-0.160047	0	0.245682	0	1.10632	0.561848	0.151079	-1.6644	0.159921	protein	P74635	n.d.
slr0755	NA	hypothetical protein	mRNA	-0.612017	0	0.236895	0	-0.188284	0	-1.03397	0.055611	0.0182045	0.860014	0.413718	protein	P74640	-0.0185823
slr0756	kaiA	circadian clock protein KaiA homolog	mRNA	-1.2658	-1	-0.418811	0	0.358943	0	-0.293343	0.548985	0.563029	-0.632128	1.38907	protein	P74644	0.757482
slr0757	kaiB1	circadian clock protein KaiB homolog	mRNA	-0.793305	0	-0.688061	0	0.0604767	0	-0.563164	0.278565	0.877856	-3.16993	0.879379	protein	P74645	0.00725894
slr0758	kaiC1	circadian clock protein KaiC homolog	mRNA	-0.461433	0	-1.01362	-1	0.277364	0	0.0895658	0.173869	0.927869	-1.86195	-0.467633	protein	P74646	0.0971695
slr0765	NA	hypothetical protein	mRNA	-1.45404	-1	1.46622	1	3.07473	1	0.608276	2.64218	2.76968	-0.096447	2.36594	protein	Q55987	3.69657
slr0769	NA	hypothetical protein	mRNA	-1.59565	-1	-1.51785	-1	-0.185064	0	-1.39413	-1.094	-0.211094	-3.7428	-0.70934	protein	Q55604	0.809491
slr0770	NA	hypothetical protein	mRNA	-1.52007	-1	-1.24225	-1	0.0587164	0	-1.10449	-0.519433	-0.18227	-2.4731	-0.583975	protein	Q55605	n.d.
slr0771	NA	hypothetical protein	mRNA	-1.93999	-1	-1.06561	-1	0.187239	0	-1.32183	-0.381139	-0.144368	-2.22869	0.158829	protein	Q55606	n.d.
slr0772	chlB	light-independent protochlorophyllide reductase subunit ChlB	mRNA	-1.68238	-1	-3.00904	-1	0.749159	0	-2.69257	-3.70468	-0.776781	-4.1057	-1.31036	protein	Q55607	0.750608
slr0773	NA	hypothetical protein	mRNA	0.173947	0	-0.753908	0	0.49826	0	-0.192186	-0.794416	-0.228112	-2.77993	-0.784251	protein	Q55608	0.121104
slr0774	secD	protein-export membrane protein SecD	mRNA	-0.0130464	0	-0.162488	0	-0.13237	0	0.400938	0.471212	0.131815	-0.981711	-0.802204	protein	Q55610	0.0732329
slr0775	secF	protein-export membrane protein SecF	mRNA	-0.00579571	0	-0.94738	-1	0.223045	0	-0.0334284	-0.209671	0.301531	-1.24468	-0.223549	protein	Q55611	0.0448216
slr0776	lpxD	UDP-3-o-[3-hydroxymyristoyl] glucosamine n-acyl transferase	mRNA	0.306017	0	-0.757159	0	0.110264	0	-0.187347	-0.112435	0.430063	-0.716153	-0.229105	protein	Q55612	0.00295823
slr0779	NA	hypothetical protein	mRNA	-0.264719	0	0.0970166	0	-0.0709875	0	0.506313	0.0217868	0.0616913	1.33968	0.400981	protein	Q55620	n.d.
slr0780	NA	hypothetical protein	mRNA	-0.748519	0	-0.337496	0	0.0274454	0	-0.434702	-0.318424	-0.142675	-0.407866	-0.441523	protein	Q55622	-0.23021
slr0782	NA	putative flavin-containing monoamine oxidase	mRNA	-0.911019	-1	-1.07676	-1	-0.793755	0	0.551269	-0.684406	-0.210906	-2.88399	-1.41675	protein	Q55629	-0.798789
slr0783	tpi	triosephosphate isomerase	mRNA	-0.0438099	0	-0.606455	0	0.257359	0	0.146624	-0.645538	-0.251305	-1.41733	-0.391972	protein	Q59994	0.0279984
slr0784	NA	hypothetical protein	mRNA	-0.154559	0	-1.0432	-1	-0.211987	0	0.470275	-0.432683	-0.209897	-1.58119	0.0602236	protein	Q55632	n.d.
slr0786	map	methionine aminopeptidase	mRNA	0.949375	1	5.32412	1	4.76578	1	1.04647	3.91539	2.00381	4.44141	0.847332	protein	P53580	2.83289
slr0787	NA	hypothetical protein	mRNA	1.06744	0	0.769239	0	0.174258	0	1.79205	1.65362	0.00629454	3.87183	-0.157552	protein	Q55928	n.d.
slr0788	NA	similar to pre-B cell enhancing factor	mRNA	2.81785	1	2.74791	1	0.376187	0	1.21985	1.20902	0.163864	3.6091	-0.572616	protein	Q55929	n.d.
slr0789	NA	hypothetical protein	mRNA	0.912632	1	2.43099	1	-0.438645	0	0.217318	1.46361	0.146857	2.02434	-0.577369	protein	Q55930	n.d.
slr0790	umuC	similar to ultraviolet light resistance protein B	mRNA	0.471589	0	0.424165	0	-0.268061	0	-0.00640097	0.503986	-0.0305422	2.20876	-0.0911351	protein	Q55931	n.d.
slr0793	nrsB	cation efflux system protein involved in nickel and cobalt tolerance	mRNA	0.0144952	0	0.107002	0	0.0473462	0	2.40294	1.52067	0.198859	-1.5324	-0.0611639	protein	Q55934	n.d.
slr0794	nrsA	cation efflux system protein involved in nickel and cobalt tolerance	mRNA	1.19129	1	1.03093	1	0.166835	0	-0.0545697	0.255947	-0.125246	-0.0245667	-0.447291	protein	Q55935	n.d.
slr0795	nrsC	cation efflux system protein involved in nickel and cobalt tolerance	mRNA	-0.404876	0	-0.286719	0	0.23373	0	-0.212811	0.205571	0.226126	-0.934989	0.143425	protein	Q55936	n.d.
slr0796	nrsD	nickel permease involved in nickel and cobalt t olerance	mRNA	0.550444	0	0.952491	0	0.259798	0	1.94063	1.68187	0.279303	0.383555	0.130796	protein	Q55937	n.d.
slr0797	coaT	cobalt-transporting P-type ATPase (cobalt efflu x pump) involved in cobalt tolerance	mRNA	0.823339	0	2.50156	1	2.84006	1	1.00112	1.46827	0.235638	-0.812605	1.0012	protein	Q59997	n.d.
slr0798	ziaA	zinc-transporting P-type ATPase (zinc efflux pu mp) involved in zinc tolerance	mRNA	1.32615	1	5.21999	1	2.06294	1	1.59326	3.49026	0.0397775	2.42988	-1.07976	protein	Q59998	0.712753
slr0799	NA	putative transposase [ISY802c: 3066278 - 306718 4]	mRNA	0.0123337	0	-0.291742	0	-0.276708	0	n.d.	n.d.	n.d.	-0.595987	-0.92919	protein	Q55944	n.d.
slr0800	NA	putative transposase [ISY802c: 3066278 - 306718 4]	mRNA	0.53326	0	0.951093	1	0.0195389	0	n.d.	n.d.	n.d.	-0.791316	-0.346417	protein	Q55945	n.d.
slr0801	NA	hypothetical protein	mRNA	-0.335877	0	-0.185243	0	-0.0151169	0	-0.769264	-0.0953902	-0.125364	-0.970527	-0.341374	protein	Q55951	n.d.
slr0804	dacB	probable D-alanyl-D-alanine carboxypeptidase	mRNA	-0.0505086	0	0.27418	0	0.50114	0	0.480192	0.0458121	-0.141781	-2.20154	-0.550247	protein	P74032	1.09855
slr0806	NA	hypothetical protein	mRNA	0.890257	0	0.370683	0	0.224546	0	1.07388	0.555384	0.226033	-1.45588	-1.00763	protein	P74033	-0.759179
slr0807	gcp	probable o-sialoglycoprotein endopeptidase	mRNA	0.353301	0	-0.23548	0	-0.157807	0	0.415903	-0.110045	0.0271979	-0.0802829	-1.04736	protein	P74034	n.d.
slr0808	NA	16S rRNA processing protein RimM homolog	mRNA	0.0955369	0	-0.613251	0	-0.161626	0	0.619822	0.0208575	-0.185042	-0.928701	-0.71927	protein	P74035	n.d.
slr0809	rfbB	dTDP-glucose 4, 6-dehydratase	mRNA	-0.458492	0	0.00634077	0	0.24504	0	-0.406698	-0.130714	0.436674	-1.07644	-0.708296	protein	P74036	0.0325215
slr0810	NA	hypothetical protein	mRNA	-0.6374	0	-0.152454	0	0.260288	0	0.46969	0.0793595	0.201452	-0.687565	-0.20104	protein	P74037	n.d.
slr0812	NA	hypothetical protein	mRNA	0.99404	1	1.0219	1	0.0827515	0	0.374705	0.271864	0.132849	-1.16965	-0.476123	protein	P74045	n.d.
slr0813	NA	hypothetical protein	mRNA	0.345059	0	0.013482	0	0.0423643	0	0.651966	0.186018	0.427001	-0.555881	-0.701101	protein	P74046	n.d.
slr0815	NA	hypothetical protein	mRNA	-0.461157	0	0.423613	0	0.350615	0	0.0516551	0.236993	0.3157	-0.534589	0.15224	protein	P74048	0.21742
slr0816	NA	hypothetical protein	mRNA	0.810915	0	0.633808	0	0.599837	0	0.751544	0.830385	-0.0749858	-0.939856	-0.406881	protein	P74049	0.117301
slr0817	menF	salicylate biosynthesis isochorismate synthase	mRNA	1.56092	1	2.28582	1	0.326823	0	2.1225	0.882128	0.0803949	-0.524526	-0.581556	protein	P74053	n.d.
slr0818	NA	hypothetical protein	mRNA	-0.158197	0	-1.20352	-1	-0.912619	-1	0.3608	-0.122686	-0.134414	-2.65884	-0.71185	protein	P74054	-1.33605
slr0819	int	apolipoprotein N-acyltransferase	mRNA	0.583214	0	0.263366	0	-0.571483	0	0.444433	0.432967	-0.0877968	-1.14977	-0.730699	protein	P74055	n.d.
slr0820	NA	probable glycosyltransferase	mRNA	0.242792	0	-0.166945	0	-0.10977	0	0.5247	-0.535203	-0.144112	-2.10029	-1.01462	protein	P74057	n.d.
slr0821	NA	hypothetical protein	mRNA	-1.46366	-1	-1.27715	-1	0.610831	0	-1.07976	-0.250344	-0.0804373	-1.24441	-0.13213	protein	P74060	0.33181
slr0822	NA	cation-transporting P-type ATPase PacL	mRNA	1.64509	1	2.00427	1	0.388575	0	0.783209	0.549118	0.0395384	1.73939	-0.523767	protein	P74062	n.d.
slr0823	ycf3	photosystem I assembly related protein	mRNA	-1.43588	-1	-1.13596	-1	0.531896	0	-1.04034	-0.645872	0.764679	-1.77167	-0.671279	protein	P74063	0.157174
slr0825	NA	probable peptidase	mRNA	0.220859	0	-0.012749	0	-0.242073	0	0.830542	0.15225	-0.0824054	-0.344426	-0.729304	protein	Q55413	-0.254408
slr0827	alr	alanine racemase	mRNA	0.579822	0	0.196425	0	0.0168277	0	0.805822	0.0330036	-0.490937	-1.55323	-1.43289	protein	P54918	n.d.
slr0829	NA	unknown protein	mRNA	-0.895032	0	-1.00415	-1	-0.268854	0	0.314891	0.0780709	0.168415	-1.57271	-0.389656	protein	Q55414	n.d.
slr0833	dnaB	replicative DNA helicase [Contains: Ssp dnaB in tein]	mRNA	0.0920313	0	-0.108057	0	-0.707511	0	-0.806927	-0.312375	0.298054	-0.262649	0.0571653	protein	Q55418	n.d.
slr0835	moxR	MoxR protein homolog	mRNA	0.322573	0	-0.0712852	0	0.489637	0	0.270118	0.48162	0.249075	-1.13715	-0.395894	protein	Q55419	-0.107233
slr0836	rfbB	dTDP-glucose 4, 6-dehydratase	mRNA	0.499421	0	-0.22293	0	-0.3796	0	0.843051	0.148605	0.0134425	-1.38966	-0.800625	protein	Q55420	-0.164668
slr0838	purM	phosphoribosyl formylglycinamidine cyclo-ligase	mRNA	-0.354713	0	0.287179	0	0.199053	0	0.719993	0.657032	0.693146	0.343471	-0.277142	protein	Q55422	0.220295
slr0839	hemH, scpA	ferrochelatase	mRNA	0.0974051	0	0.15396	0	0.288097	0	0.271588	0.666469	0.199764	0.245589	-0.451819	protein	P54225	-0.107134
slr0841	NA	periplasmic protein, function unknown	mRNA	0.120668	0	0.427102	0	-0.534249	0	-0.174021	0.961227	0.470302	1.31312	-0.3251	protein	Q55426	-0.0295904
slr0842	NA	hypothetical protein	mRNA	0.31504	0	-0.300354	0	-0.173296	0	1.01078	0.19281	0.0661099	-0.569308	-0.444197	protein	Q55427	-0.0308508
slr0844	ndhF1	NADH dehydrogenase subunit 5	mRNA	-0.63538	0	-1.43516	-1	0.210307	0	-0.1223	-0.171693	0.41152	-1.88857	0.522606	protein	Q55429	0.0944883
slr0845	NA	hypothetical protein	mRNA	-1.06676	-1	0.33545	0	0.146864	0	0.504608	1.0394	0.438777	-0.36825	-0.0151746	protein	Q55430	n.d.
slr0846	NA	hypothetical protein	mRNA	0.592732	0	1.51827	1	0.372226	0	1.39134	0.628205	-0.212911	2.35403	0.0214127	protein	Q55433	n.d.
slr0847	kdtB	phosphopantetheine adenylyltransferase	mRNA	-0.505536	0	0.508307	0	0.200799	0	-0.922415	-0.613662	-0.495851	-0.185487	0.265961	protein	Q55435	n.d.
slr0848	NA	hypothetical protein	mRNA	-0.490234	0	-0.466472	0	-0.223414	0	-0.324798	-0.566158	-0.104952	-1.44981	-0.550647	protein	Q55436	-0.121004
slr0851	ndbA	type 2 NADH dehydrogenase	mRNA	0.814646	0	1.58179	1	0.405037	0	0.15082	0.440566	0.193311	1.78968	1.97041	protein	n.a.	n.d.
slr0852	NA	hypothetical protein	mRNA	1.06719	1	3.10191	1	0.0615852	0	1.76214	2.04636	-0.0514004	1.35623	0.0213408	protein	P73740	n.d.
[truncated: 6,538 more rows]

## Sheet: Table S2 Clustering
Table S2: Clustering of entire microarray time series, related to Figure 2A and 2B.
Annotation					Microarray_time_series				Cluster									previous in Table S2abc	Details from Genomeplots
Systematic	locus_tag	Gene name	Protein name	Feature	0.5h	2h	24h	sign_measurements	Cluster_membership	Cluster	Filter_based_on_low_membership	Cluster 1	Cluster 2	Cluster 3	Cluster 4	Sum_C1+2	Sum_C3+4		Suppl_Figure
NC-29	ncr0410	ncr0410	NA	ncRNA	3.41	5.03	1.48	2	0.890866	C2	C2	0.0524371	0.890866	0.0293717	0.027325	0.943303	0.0566967
NC-1116	NC-1116	NA	NA	ncRNA	2.49	5.48	3.61	3	0.782547	C2	C2	0.0878157	0.782547	0.069686	0.0599515	0.870363	0.129637	upregulated sRNAs in all time points
NC-1675	NC-1675	NA	NA	ncRNA	1.75	4.45	2.34	3	0.837138	C2	C2	0.0672919	0.837138	0.0510416	0.0445285	0.90443	0.0955701	upregulated sRNAs in all time points
slr1229	slr1229	NA	sulfate permease	mRNA	2.47	2.22	0.99	3	0.593276	C1	C1	0.593276	0.230301	0.0859464	0.0904764	0.823577	0.176423	upregulated mRNAs in all time points
slr1647	slr1647	NA	hypothetical protein	mRNA	2.7	1.58	0.96	3	0.844267	C1	C1	0.844267	0.0669396	0.0414817	0.0473122	0.911206	0.0887938	upregulated mRNAs in all time points
slr0237	slr0237	glgX	glycogen operon protein GlgX homolog	mRNA	3	1.67	1.13	3	0.822021	C1	C1	0.822021	0.0740058	0.0483139	0.0556597	0.896026	0.103974	upregulated mRNAs in all time points
sll0763	sll0763	NA	hypothetical protein	mRNA	2.16	1.2	1.03	3	0.732813	C1	C1	0.732813	0.112633	0.0727526	0.0818019	0.845446	0.154554	upregulated mRNAs in all time points
slr0640	slr0640	hik27	two-component sensor histidine kinase	mRNA	2.25	1.95	0.99	3	0.615413	C1	C1	0.615413	0.211323	0.0843268	0.0889369	0.826736	0.173264	upregulated mRNAs in all time points
sll1653	sll1653	menG	2-phytyl-1, 4-benzoquinone methyltransferase	mRNA	5.89	2.31	0.93	3	0.726388	C1	C1	0.726388	0.100573	0.0779159	0.0951231	0.826961	0.173039	upregulated mRNAs in all time points
slr2059	slr2059	NA	iron-sulfur cluster binding protein homolog	mRNA	1.62	1.46	0.93	3	0.514972	C1	C1	0.514972	0.27211	0.105264	0.107654	0.787082	0.212918	upregulated mRNAs in all time points
sll1863	sll1863	sll1863	unknown protein	mRNA	7.49	7.47	5.18	3	0.476621	C1	C12	0.476621	0.325968	0.0972252	0.100186	0.802589	0.197411	upregulated mRNAs in all time points
sll1862	sll1862	NA	unknown protein	mRNA	5.3	5.28	4	3	0.452088	C1	C12	0.452088	0.33574	0.105541	0.106631	0.787828	0.212172	upregulated mRNAs in all time points
slr0786	slr0786	map	methionine aminopeptidase	mRNA	0.95	5.32	4.77	3	0.489293	C2	C12	0.171773	0.489293	0.190478	0.148456	0.661067	0.338933	upregulated mRNAs in all time points	Fig. S4
slr0746	slr0746	stpA	glucosylglycerolphosphate phosphatase	mRNA	1.4	1.69	1.48	3	0.417959	C2	C12	0.284055	0.417959	0.15647	0.141516	0.702014	0.297986	upregulated mRNAs in all time points	Fig. S4, Fig. S6
slr0747	slr0747	ggtA	glucosylglycerol transport system ATP-binding p rotein	mRNA	2.25	2.87	2.43	3	0.486152	C2	C12	0.241392	0.486152	0.144228	0.128227	0.727544	0.272456	upregulated mRNAs in all time points	Fig. S4, Fig. S6
ssl3076	ssl3076	NA	unknown protein	mRNA	2.02	3.86	3.46	3	0.488851	C2	C12	0.187182	0.488851	0.17941	0.144557	0.676033	0.323967	upregulated mRNAs in all time points	Fig. S5
ssr2333	ssr2333	NA	unknown protein	mRNA	1.38	1.71	1.31	3	0.465559	C2	C12	0.27531	0.465559	0.135006	0.124125	0.740869	0.259131	upregulated mRNAs in all time points
slr1392	slr1392	feoB	ferrous iron transport protein B	mRNA	1.64	1.83	1.14	3	0.436609	C2	C12	0.338057	0.436609	0.114415	0.110919	0.774666	0.225334	upregulated mRNAs in all time points
slr0531	slr0531	ggtD	glucosylglycerol transport system permease prot ein	mRNA	1.92	4.75	2.13	3	0.87719	C2	C2	0.0514831	0.87719	0.0378917	0.0334347	0.928674	0.0713264	upregulated mRNAs in all time points	Fig. S4
sll1566	sll1566	ggpS	glucosylglycerolphosphate synthase	mRNA	4.67	7.03	3.85	3	0.945171	C2	C2	0.0242907	0.945171	0.0160587	0.0144791	0.969462	0.0305378	upregulated mRNAs in all time points	Fig. S4, Fig. S5
slr1670	slr1670	NA	unknown protein	mRNA	1.5	4.49	2.95	3	0.725909	C2	C2	0.107444	0.725909	0.0902339	0.0764133	0.833353	0.166647	upregulated mRNAs in all time points	Fig. S4, Fig. S5
slr0953	spp	NA	sucrose-phosphate phosphatase	mRNA	1.28	1.98	1.26	3	0.627102	C2	C2	0.178759	0.627102	0.102211	0.0919277	0.805861	0.194139	upregulated mRNAs in all time points
sll0247	sll0247	isiA	iron-stress chlorophyll-binding protein, homolo gous to psbC (CP43)	mRNA	1.99	6.33	2.37	3	0.851791	C2	C2	0.0609166	0.851791	0.0463521	0.0409399	0.912708	0.087292	upregulated mRNAs in all time points
ssr2595	ssr2595	hliB, scpD	high light-inducible polypeptide HliB, CAB/ELIP /HLIP superfamily	mRNA	4.62	5.5	1.83	3	0.661071	C2	C2	0.187318	0.661071	0.0769146	0.0746966	0.848389	0.151611	upregulated mRNAs in all time points
sll1404	sll1404	exbB	biopolymer transport ExbB protein homolog	mRNA	1.56	5.84	3.28	3	0.80508	C2	C2	0.0778384	0.80508	0.0627691	0.0543126	0.882918	0.117082	upregulated mRNAs in all time points
sll1405	sll1405	NA	biopolymer transport ExbD protein homolog	mRNA	1.13	5.11	2.92	3	0.780197	C2	C2	0.0867916	0.780197	0.071576	0.0614354	0.866989	0.133011	upregulated mRNAs in all time points
slr0798	slr0798	ziaA	zinc-transporting P-type ATPase (zinc efflux pu mp) involved in zinc tolerance	mRNA	1.33	5.22	2.06	3	0.84425	C2	C2	0.0635983	0.84425	0.0490671	0.0430846	0.907848	0.0921516	upregulated mRNAs in all time points
sll0556	sll0556	NA	Na+/H+ antiporter	mRNA	3.46	4.24	1.16	3	0.639482	C2	C2	0.202066	0.639482	0.0802622	0.0781898	0.841548	0.158452	upregulated mRNAs in all time points
sll0723	sll0723	NA	unknown protein	mRNA	3.07	3.87	3.15	3	0.551155	C2	C2	0.214527	0.551155	0.123627	0.110691	0.765682	0.234318	upregulated mRNAs in all time points
ssl3177	ssl3177	repA	hypothetical protein	mRNA	1.39	2.47	1.69	3	0.645825	C2	C2	0.15479	0.645825	0.106634	0.0927506	0.800615	0.199385	upregulated mRNAs in all time points
sll1330	sll1330	NA	two-component system response regulator OmpR su bfamily	mRNA	0.91	1.97	1.35	3	0.616337	C2	C2	0.159221	0.616337	0.121202	0.10324	0.775558	0.224442	upregulated mRNAs in all time points
slr0959	slr0959	NA	hypothetical protein	mRNA	5.15	6.18	1.3	3	0.696891	C2	C2	0.163373	0.696891	0.0710264	0.0687095	0.860264	0.139736	upregulated mRNAs in all time points
slr0199	slr0199	NA	hypothetical protein	mRNA	1.55	3.75	1.02	3	0.933313	C2	C2	0.0291038	0.933313	0.0197913	0.0177915	0.962417	0.0375828	upregulated mRNAs in all time points
sll0249	sll0249	NA	hypothetical protein	mRNA	1.03	4.36	1.01	3	0.864516	C2	C2	0.0561918	0.864516	0.0420403	0.0372514	0.920708	0.0792917	upregulated mRNAs in all time points
sll7047	sll7047	NA	hypothetical protein	mRNA	1.72	3.44	1.01	3	0.950499	C2	C2	0.0225328	0.950499	0.0141205	0.0128479	0.973032	0.0269684	upregulated mRNAs in all time points
slr1800-as1	slr1800	slr1800	Slr1800protein	asRNA	7.65	4.82	1.73	3	0.781225	C1	C1	0.781225	0.0838946	0.0611766	0.0737037	0.86512	0.13488	upregulated asRNAs in all time points
sll0330-as1	sll0330	fabG	3-ketoacyl-acylcarrierproteinreductase	asRNA	2.79	2.07	1.66	3	0.682012	C1	C1	0.682012	0.148368	0.0814773	0.0881429	0.83038	0.16962	upregulated asRNAs in all time points
sll1387-as1	sll1387	sll1387	Sll1387protein	asRNA	3.78	3.68	1.13	3	0.518819	C1	C1	0.518819	0.291606	0.092594	0.0969813	0.810425	0.189575	upregulated asRNAs in all time points
slr0733-as1	slr0733	xerC	TyrosinerecombinasexerC	asRNA	6.91	6.56	1.13	3	0.618928	C1	C1	0.618928	0.214736	0.0801648	0.0861712	0.833664	0.166336	upregulated asRNAs in all time points
slr1926-as2	slr1926	slr1926	Slr1926protein	asRNA	2.27	2.12	1.02	3	0.536822	C1	C1	0.536822	0.271403	0.0941258	0.0976498	0.808224	0.191776	upregulated asRNAs in all time points
sll1036-as1	sll1036	sll1036	Sll1036protein	asRNA	1.67	1.08	0.97	3	0.630869	C1	C1	0.630869	0.165422	0.0980305	0.105679	0.796291	0.203709	upregulated asRNAs in all time points
slr1926-as3	slr1926	slr1926	Slr1926protein	asRNA	2.05	1.87	0.93	3	0.552814	C1	C1	0.552814	0.257152	0.0931744	0.09686	0.809966	0.190034	upregulated asRNAs in all time points
slr0204-as1	slr0204	slr0204	1,4-dihydroxy-2-naphthoyl-CoAhydrolase(DHNA-CoAhydrolase)(EC3.1.2.n1)(DHNA-CoAthioesterase)	asRNA	2.24	2.15	1.4	3	0.47436	C1	C12	0.47436	0.308632	0.107853	0.109155	0.782992	0.217008	upregulated asRNAs in all time points
slr1028-as6	slr1028	slr1028	Slr1028protein	asRNA	2.65	2.95	1.02	3	0.464225	C2	C12	0.338638	0.464225	0.0984967	0.0986406	0.802863	0.197137	upregulated asRNAs in all time points
sll1558-as2	sll1558	sll1558	Mannose-1-phosphateguanyltransferase	asRNA	4.9	6.06	1.64	3	0.744559	C2	C2	0.13389	0.744559	0.0620732	0.0594776	0.878449	0.121551	upregulated asRNAs in all time points
slr1740-as1	slr1740	slr1740	Extracellularsolute-bindingprotein	asRNA	2.69	4.62	1.46	3	0.948434	C2	C2	0.0236073	0.948434	0.0146061	0.0133529	0.972041	0.027959	upregulated asRNAs in all time points
slr0713-as2	slr0713	tgt	QueuinetRNA-ribosyltransferase(EC2.4.2.29)(tRNA-guaninetransglycosylase)(Guanineinsertionenzyme)	asRNA	1.02	2.12	1.38	3	0.655361	C2	C2	0.146415	0.655361	0.106488	0.0917358	0.801776	0.198224	upregulated asRNAs in all time points
slr1431-as4	slr1431	slr1431	Slr1431protein	asRNA	1.27	2.2	1.19	3	0.73979	C2	C2	0.122198	0.73979	0.0726682	0.0653438	0.861988	0.138012	upregulated asRNAs in all time points
sll1894-as1	sll1894	ribBA	\RiboflavinbiosynthesisproteinribBA[Includes:3,4-dihydroxy-2-butanone4-phosphatesynthase(DHBPsynthase)(EC4.1.99.12);GTPcyclohydrolase-2(EC3.5.4.25)(GTPcyclohydrolaseII)]\\\\\""	asRNA	1.54	2.41	1.07	3	0.764717	C2	C2	0.117798	0.764717	0.061013	0.056472	0.882515	0.117485	upregulated asRNAs in all time points
sll1557-as1	sll1557	sucD	Succinyl-CoAsynthetase	asRNA	2.22	3.5	1.01	3	0.858011	C2	C2	0.0697884	0.858011	0.0373473	0.0348533	0.927799	0.0722006	upregulated asRNAs in all time points
slr1197-as1	slr1197	smf	Proteinsmf	asRNA	1.19	2.48	0.99	3	0.882921	C2	C2	0.0533047	0.882921	0.0335619	0.0302127	0.936225	0.0637746	upregulated asRNAs in all time points
sll1849-as1	sll1849	sll1849	Sll1849protein	asRNA	1.82	4.17	0.98	3	0.932594	C2	C2	0.029495	0.932594	0.0199314	0.0179794	0.962089	0.0379107	upregulated asRNAs in all time points
sll1849-as2	sll1849	sll1849	Sll1849protein	asRNA	1.22	3.26	0.97	3	0.922953	C2	C2	0.0333817	0.922953	0.0230531	0.020612	0.956335	0.0436652	upregulated asRNAs in all time points
NC-1481	NC-1481	NA	NA	ncRNA	-1.17	-1.24	-1.03	3	0.468917	C4	C34	0.115392	0.113908	0.301784	0.468917	0.2293	0.7707	downregulated sRNAs in all time points
NC-1171	NC-1171	NA	NA	ncRNA	-1.28	-1.28	-1.15	3	0.451778	C4	C34	0.121282	0.121491	0.305449	0.451778	0.242773	0.757227	downregulated sRNAs in all time points
NC-1435	NC-1435	NA	NA	ncRNA	-1.82	-1.49	-1.26	3	0.435239	C4	C34	0.112581	0.118748	0.333431	0.435239	0.23133	0.76867	downregulated sRNAs in all time points
NC-17	ncl0170	ncl0170	NA	ncRNA	-1.58	-2.49	-1.88	3	0.487116	C4	C34	0.126107	0.114877	0.2719	0.487116	0.240984	0.759016	downregulated sRNAs in all time points
NC-711	NC-711	NA	NA	ncRNA	-2.08	-3.43	-1.06	3	0.605689	C4	C4	0.0657819	0.0623392	0.26619	0.605689	0.128121	0.871879	downregulated sRNAs in all time points
NC-192	ncr0640	ncr0640	NA	ncRNA	-1.21	-2.11	-1.11	3	0.578411	C4	C4	0.0929323	0.0825005	0.246157	0.578411	0.175433	0.824567	downregulated sRNAs in all time points
NC-331	ncr0630	ncr0630	NA	ncRNA	-1.7	-2.51	-1.19	3	0.564503	C4	C4	0.0845279	0.0794079	0.271561	0.564503	0.163936	0.836064	downregulated sRNAs in all time points
NC-1606	NC-1606	NA	NA	ncRNA	-1.58	-2.18	-1.34	3	0.522942	C4	C4	0.101873	0.0957862	0.279398	0.522942	0.197659	0.802341	downregulated sRNAs in all time points
slr1552	slr1552	NA	unknown protein	mRNA	-1.19	-1.3	-1.03	3	0.478599	C4	C34	0.112043	0.109816	0.299541	0.478599	0.221859	0.778141	downregulated mRNAs in all time points
ssr7036	ssr7036	NA	hypothetical protein	mRNA	-1.54	-1.57	-1.11	3	0.479989	C4	C34	0.102422	0.10279	0.314798	0.479989	0.205213	0.794787	downregulated mRNAs in all time points
slr0438	slr0438	NA	hypothetical protein	mRNA	-1.22	-1.78	-1.36	3	0.496629	C4	C34	0.121692	0.110768	0.270911	0.496629	0.23246	0.76754	downregulated mRNAs in all time points
sll0327	sll0327	NA	unknown protein	mRNA	-1.02	-1.41	-1.67	3	0.422009	C4	C34	0.163398	0.147125	0.267468	0.422009	0.310523	0.689477	downregulated mRNAs in all time points
slr1859	slr1859	NA	anti-sigma f factor antagonist	mRNA	-1.78	-3.37	-1.15	3	0.619588	C4	C4	0.0714997	0.0656048	0.243308	0.619588	0.137104	0.862896	downregulated mRNAs in all time points	Fig. S7
sll1785	sll1785	NA	periplasmic protein, function unknown	mRNA	-2.16	-4	-0.93	3	0.635766	C4	C4	0.055633	0.0526168	0.255984	0.635766	0.10825	0.89175	downregulated mRNAs in all time points	Fig. S7
ssl3410	ssl3410	NA	unknown protein	mRNA	-2.17	-3.92	-0.99	3	0.625194	C4	C4	0.0592228	0.0560455	0.259538	0.625194	0.115268	0.884732	downregulated mRNAs in all time points	Fig. S7
slr1852	slr1852	NA	unknown protein	mRNA	-2.21	-4.56	-1.13	3	0.622569	C4	C4	0.0641964	0.0601565	0.253078	0.622569	0.124353	0.875647	downregulated mRNAs in all time points	Fig. S7
slr1853	slr1853	NA	carboxymuconolactone decarboxylase	mRNA	-2.22	-4.28	-1.39	3	0.581232	C4	C4	0.0792886	0.0741915	0.265288	0.581232	0.15348	0.84652	downregulated mRNAs in all time points	Fig. S7
slr1854	slr1854	NA	unknown protein	mRNA	-2.1	-4.37	-1.43	3	0.584938	C4	C4	0.0814654	0.0752828	0.258314	0.584938	0.156748	0.843252	downregulated mRNAs in all time points	Fig. S7
slr1855	slr1855	NA	unknown protein	mRNA	-1.2	-4.49	-1.66	3	0.55979	C4	C4	0.115027	0.0932513	0.231932	0.55979	0.208278	0.791722	downregulated mRNAs in all time points	Fig. S7
slr2057	slr2057	apqZ	water channel protein	mRNA	-1.24	-3.23	-1.44	3	0.57313	C4	C4	0.104707	0.0878765	0.234287	0.57313	0.192583	0.807417	downregulated mRNAs in all time points
sll1555	sll1555	hik42	two-component hybrid sensor and regulator	mRNA	-0.91	-1.83	-0.93	3	0.60331	C4	C4	0.0926469	0.078359	0.225684	0.60331	0.171006	0.828994	downregulated mRNAs in all time points
slr2017	slr2017	pilA11	type 4 pilin-like protein, essential for motili ty	mRNA	-2.49	-4.28	-0.93	3	0.601352	C4	C4	0.0570895	0.0550439	0.286515	0.601352	0.112133	0.887867	downregulated mRNAs in all time points
slr2016	slr2016	pilA10	type 4 pilin-like protein, essential for motili ty	mRNA	-3.34	-4.12	-0.95	3	0.520486	C4	C4	0.0623004	0.0625441	0.354669	0.520486	0.124845	0.875155	downregulated mRNAs in all time points
ssl2384	ssl2384	NA	unknown protein	mRNA	-1.65	-3.03	-1	3	0.64453	C4	C4	0.0640752	0.0587166	0.232678	0.64453	0.122792	0.877208	downregulated mRNAs in all time points
sll0872	sll0872	NA	unknown protein	mRNA	-2.06	-2.69	-1.07	3	0.557455	C4	C4	0.0739535	0.0719005	0.296691	0.557455	0.145854	0.854146	downregulated mRNAs in all time points
ssr2848	ssr2848	NA	unknown protein	mRNA	-1.2	-2.15	-1.12	3	0.580238	C4	C4	0.0933583	0.0824183	0.243985	0.580238	0.175777	0.824223	downregulated mRNAs in all time points
ssr1698	ssr1698	NA	hypothetical protein	mRNA	-1.56	-3.21	-1.76	3	0.530197	C4	C4	0.113039	0.0997181	0.257045	0.530197	0.212757	0.787243	downregulated mRNAs in all time points
slr1915-as1	slr1915	slr1915	Slr1915protein	asRNA	-2.48	-1.83	-1.16	3	0.435821	C4	C34	0.0945795	0.101474	0.368126	0.435821	0.196053	0.803947	downregulated asRNAs in all time points
slr1828-as2	slr1828	NA	NA	asRNA	-1.21	-1.53	-1.2	3	0.489644	C4	C34	0.117275	0.110464	0.282618	0.489644	0.227738	0.772262	downregulated asRNAs in all time points
slr2045-as1	slr2045	slr2045	Uncharacterizedmembraneproteinslr2045	asRNA	-1.71	-1.57	-1.35	3	0.447003	C4	C34	0.116512	0.119371	0.317114	0.447003	0.235883	0.764117	downregulated asRNAs in all time points
slr1053-as3	slr1053	slr1053	Slr1053protein	asRNA	-1.47	-2.35	-2.07	3	0.466044	C4	C34	0.139204	0.125246	0.269506	0.466044	0.26445	0.73555	downregulated asRNAs in all time points
slr1053-as1	slr1053	slr1053	Slr1053protein	asRNA	-1.28	-1.82	-2.13	3	0.428063	C4	C34	0.158806	0.143809	0.269323	0.428063	0.302614	0.697386	downregulated asRNAs in all time points
slr1053-as2	slr1053	slr1053	Slr1053protein	asRNA	-1.4	-2.15	-2.19	3	0.447022	C4	C34	0.149336	0.134361	0.269281	0.447022	0.283697	0.716303	downregulated asRNAs in all time points
slr1053-as4	slr1053	slr1053	Slr1053protein	asRNA	-1.64	-2.51	-2.23	3	0.46329	C4	C34	0.137518	0.125685	0.273507	0.46329	0.263203	0.736797	downregulated asRNAs in all time points
sll1800-as2	sll1800	rplD	50SribosomalproteinL4	asRNA	-1.12	-2.02	-0.96	3	0.613724	C4	C4	0.0823197	0.0724889	0.231468	0.613724	0.154809	0.845191	downregulated asRNAs in all time points
sll0207-as2	sll0207	rfbA	Glucose-1-phosphatethymidylyltransferase	asRNA	-1.07	-1.74	-1.05	3	0.556018	C4	C4	0.101027	0.0898322	0.253123	0.556018	0.190859	0.809141	downregulated asRNAs in all time points
slr1491-as1	slr1491	NA	NA	asRNA	-0.98	-1.58	-1.2	3	0.503814	C4	C4	0.125475	0.110189	0.260522	0.503814	0.235664	0.764336	downregulated asRNAs in all time points
sll1863-int1	sll1863	sll1863	Sll1863protein	internal	7.78	7.74	5.2	3	0.487387	C1	C12	0.487387	0.317379	0.095923	0.099311	0.804766	0.195234
sll1862-int1	sll1862	sll1862	Sll1862protein	internal	4.7	4.7	3.72	3	0.42891	C1	C12	0.42891	0.346454	0.112447	0.112188	0.775364	0.224636
slr0786-5'UTR	slr0786	slr0786	PutativemethionineaminopeptidaseB(MAP)(EC3.4.11.18)(PeptidaseM)	5'UTR	1.16	5.72	5.45	3	0.43303	C2	C12	0.181879	0.43303	0.218755	0.166337	0.614908	0.385092
sll0514-int2	sll0514	sll0514	Uncharacterizedproteinsll0514	internal	1.4	1.6	0.97	3	0.448967	C2	C12	0.32629	0.448967	0.114357	0.110387	0.775256	0.224744
sll1085-5'UTR	sll1085	glpD	Glycerol-3-phosphatedehydrogenase(EC1.1.5.3)	5'UTR	4.54	7.34	3.9	3	0.92123	C2	C2	0.0340091	0.92123	0.0236165	0.0211441	0.955239	0.0447606
ssr2595-5'UTR	ssr2595	ssr2595	Highlightinducibleprotein	5'UTR	4.75	5.44	2.4	3	0.598692	C2	C2	0.230993	0.598692	0.0860615	0.0842531	0.829685	0.170315
slr1670-int1	slr1670	slr1670	Slr1670protein	internal	1	3.97	2.56	3	0.701655	C2	C2	0.115053	0.701655	0.0995997	0.0836922	0.816708	0.183292
slr0529-int1	slr0529	slr0529	Slr0529protein	internal	2.06	4.76	1.89	3	0.902117	C2	C2	0.0416633	0.902117	0.0297553	0.0264645	0.94378	0.0562198
sll1086-int1	sll1086	sll1086	Sll1086protein	internal	1.22	2.45	1.76	3	0.613466	C2	C2	0.159827	0.613466	0.122512	0.104195	0.773293	0.226707
sll0249-int1	sll0249	sll0249	Uncharacterizedproteinsll0249	internal	0.92	4.27	1.15	3	0.857059	C2	C2	0.0589131	0.857059	0.0446288	0.0393988	0.915972	0.0840276
slr0416-int4	slr0416	slr0416	Slr0416protein	internal	1.33	2.46	0.95	3	0.864847	C2	C2	0.0639562	0.864847	0.037227	0.0339699	0.928803	0.0711969
sll0477-as2	sll0477	sll0477	PutativebiopolymertransportproteinexbB-like1	asRNA	-1.31	3.47	1.91	3	0.672648	C2	C2	0.119955	0.672648	0.1134	0.0939968	0.792603	0.207397
sll1695-int1	sll1695	NA	NA	internal	-2.17	-1.67	1.02	3	0.528654	C3	C3	0.101177	0.108553	0.528654	0.261616	0.20973	0.79027
sll1222	sll1222	NA	hypothetical protein	mRNA	-1.47	-1.76	1.05	3	0.501333	C3	C3	0.108751	0.112294	0.501333	0.277622	0.221045	0.778955
sll7067	sll7067	NA	hypothetical protein	mRNA	-1.55	-1.28	1.05	3	0.506248	C3	C3	0.109586	0.117141	0.506248	0.267024	0.226727	0.773273
Norf4	Norf4	NA	hypothetical protein	mRNA	-1.16	-1.04	0.94	3	0.504002	C3	C3	0.11005	0.116885	0.504002	0.269064	0.226934	0.773066
sll1696	sll1696	NA	hypothetical protein	mRNA	-1.38	-0.97	0.93	3	0.516179	C3	C3	0.106887	0.116493	0.516179	0.260441	0.22338	0.77662
sll1223	sll1223	hoxU	diaphorase subunit of the bidirectional hydroge nase	mRNA	-1.27	-1.79	0.9	3	0.508743	C3	C3	0.103246	0.104554	0.508743	0.283458	0.2078	0.7922
slr0765-5'UTR	slr0765	slr0765	Slr0765protein	5'UTR	-2.27	1.05	2.7	3	0.386568	C3	C34	0.163748	0.202718	0.386568	0.246966	0.366466	0.633534
slr1171-5'UTR	slr1171	slr1171	Putativeglutathioneperoxidase(EC1.11.1.9)	5'UTR	-1.37	-1.17	1.19	3	0.482909	C3	C34	0.119107	0.126839	0.482909	0.271145	0.245946	0.754054
slr1789-int1	slr1789	slr1789	Slr1789protein	internal	-2.32	-0.97	-0.98	3	0.398722	C3	C34	0.114568	0.142033	0.398722	0.344677	0.256602	0.743398
ssr1251	ssr1251	NA	hypothetical protein	mRNA	-2.78	-2.86	1.35	3	0.495434	C3	C34	0.112644	0.118101	0.495434	0.27382	0.230745	0.769255		Fig. S6
slr0749	slr0749	chlL	light-independent protochlorophyllide reductase iron protein subunit ChlL	mRNA	-1.72	-3.63	1.33	3	0.476827	C3	C34	0.117225	0.118043	0.476827	0.287904	0.235268	0.764732		Fig. S6
slr0765	slr0765	NA	hypothetical protein	mRNA	-1.45	1.47	3.07	3	0.373287	C3	C34	0.170302	0.211376	0.373287	0.245034	0.381678	0.618322
slr0284	slr0284	NA	hypothetical protein	mRNA	-1.59	-0.92	1.4	3	0.467428	C3	C34	0.127091	0.139036	0.467428	0.266446	0.266127	0.733873
slr1305-5'UTR	slr1305	slr1305	Regulatorycomponentsofsensorytransductionsystem	5'UTR	-1.09	-1.35	-1.19	3	0.469986	C4	C34	0.127839	0.120202	0.281973	0.469986	0.248041	0.751959
sll0327-5'UTR	sll0327	sll0327	Sll0327protein	5'UTR	-1.9	-1.63	-1.61	3	0.428632	C4	C34	0.125939	0.130497	0.314932	0.428632	0.256437	0.743563
slr1667-5'UTR	slr1667	slr1667	Slr1667protein	5'UTR	-1.12	-1.16	-1.93	3	0.376474	C4	C34	0.178744	0.173111	0.27167	0.376474	0.351855	0.648145
sll1441-int2	sll1441	desB	Delta15desaturase	internal	-0.93	-1.43	-1.24	3	0.476848	C4	C34	0.137631	0.121316	0.264206	0.476848	0.258947	0.741053
sll1009-int3	sll1009	frpC	Iron-regulatedprotein	internal	-1.32	-2.48	-2.33	3	0.455419	C4	C34	0.151954	0.13147	0.261157	0.455419	0.283424	0.716576
slr7100-int1	slr7100	slr7100	Putativeuncharacterizedproteinslr7100	internal	-1.3	-2.16	-2.58	3	0.42768	C4	C34	0.164674	0.144548	0.263098	0.42768	0.309221	0.690779
sll0645-5'UTR	sll0645	sll0645	Sll0645protein	5'UTR	-1.03	-1.73	-0.95	3	0.583872	C4	C4	0.0917761	0.0811377	0.243215	0.583872	0.172914	0.827086
sll1275-5'UTR	sll1275	pyk2	Pyruvatekinase2(PK2)(EC2.7.1.40)	5'UTR	-1.17	-1.45	-0.99	3	0.515711	C4	C4	0.102072	0.0970569	0.285161	0.515711	0.199129	0.800871
slr0438-5'UTR	slr0438	slr0438	Slr0438protein	5'UTR	-1.32	-1.76	-1.2	3	0.514204	C4	C4	0.106783	0.100052	0.27896	0.514204	0.206835	0.793165
slr1552-int2	slr1552	slr1552	Slr1552protein	internal	-2.14	-2.56	-1.18	3	0.52952	C4	C4	0.0821791	0.0808541	0.307446	0.52952	0.163033	0.836967
ssr1698-int1	ssr1698	ssr1698	Ssr1698protein	internal	-1.22	-3.2	-1.56	3	0.552021	C4	C4	0.113858	0.094957	0.239164	0.552021	0.208815	0.791185
slr0628-as1	slr0628	rpsN	30SribosomalproteinS14	asRNA	2.57	0.94	1.14	2	0.686504	C1	C1	0.686504	0.117857	0.0899891	0.10565	0.804361	0.195639
sll0772-as1	sll0772	sll0772	Uncharacterizedproteinsll0772	asRNA	1.73	0.2	1.03	2	0.509611	C1	C1	0.509611	0.161443	0.151224	0.177722	0.671054	0.328946
slr1931-as1	slr1931	slr1931	Slr1931protein	asRNA	6.4	5.05	0.89	2	0.938582	C1	C1	0.938582	0.0275035	0.0157866	0.0181278	0.966086	0.0339145
sll1104-as1	sll1104	glnH	Glutamine-bindingprotein	asRNA	1.78	1.44	0.83	2	0.635653	C1	C1	0.635653	0.191471	0.0840094	0.0888666	0.827124	0.172876
slr0841-as2	slr0841	slr0841	Slr0841protein	asRNA	2.15	0.99	0.74	2	0.786322	C1	C1	0.786322	0.0869151	0.0588123	0.0679509	0.873237	0.126763
slr1928-as1	slr1928	slr1928	Slr1928protein	asRNA	2.14	1.14	0.67	2	0.83959	C1	C1	0.83959	0.068532	0.042887	0.0489913	0.908122	0.0918783
sll1037-as3	sll1037	sll1037	Sll1037protein	asRNA	4.64	3.42	0.63	2	0.933553	C1	C1	0.933553	0.0300876	0.0169659	0.0193934	0.963641	0.0363593
slr0719-as1	slr0719	slr0719	Slr0719protein	asRNA	1.89	1.82	0.62	2	0.507497	C1	C1	0.507497	0.299155	0.0949335	0.0984147	0.806652	0.193348
sll0405-as1	sll0405	sll0405	Sll0405protein	asRNA	2.01	1.85	0.6	2	0.55984	C1	C1	0.55984	0.257541	0.0891076	0.0935116	0.817381	0.182619
slr0067-as1	slr0067	mrp	Proteinmrphomolog	asRNA	1.24	0.97	0.6	2	0.609505	C1	C1	0.609505	0.202948	0.0914499	0.0960972	0.812453	0.187547
slr0298-as1	slr0298	fraH	Heterocysttovegetativecellconnectionprotein	asRNA	3.87	3.51	0.6	2	0.636228	C1	C1	0.636228	0.20284	0.0775302	0.0834012	0.839069	0.160931
slr1939-as3	slr1939	slr1939	Slr1939protein	asRNA	2.06	1.86	0.57	2	0.58331	C1	C1	0.58331	0.240039	0.0859422	0.0907094	0.823348	0.176652
slr1263-as5	slr1263	slr1263	Slr1263protein	asRNA	2.74	1.23	0.54	2	0.833436	C1	C1	0.833436	0.0671316	0.0456802	0.0537523	0.900567	0.0994325
slr0354-as4	slr0354	slr0354	ABCtransporter	asRNA	4.62	4.07	0.53	2	0.712737	C1	C1	0.712737	0.152304	0.0644955	0.0704638	0.865041	0.134959
sll0179-as1	sll0179	gltX	Glutamyl-tRNAsynthetase(EC6.1.1.17)(Glutamate--tRNAligase)(GluRS)	asRNA	1.67	1.11	0.52	2	0.801666	C1	C1	0.801666	0.094975	0.0491638	0.0541957	0.89664	0.10336
sll1360-as4	sll1360	NA	NA	asRNA	1.42	0.99	0.52	2	0.734665	C1	C1	0.734665	0.130692	0.0645774	0.0700662	0.865356	0.134644
slr1935-as3	slr1935	slr1935	Slr1935protein	asRNA	2.15	1.85	0.51	2	0.640917	C1	C1	0.640917	0.199111	0.0773126	0.0826588	0.840029	0.159971
sll0891-as1	sll0891	mdh	Malatedehydrogenase(EC1.1.1.37)	asRNA	1.55	1.44	0.48	2	0.537094	C1	C1	0.537094	0.274445	0.0922836	0.0961771	0.811539	0.188461
sll0659-as1	sll0659	sll0659	Sll0659protein	asRNA	2.13	1.61	0.45	2	0.771962	C1	C1	0.771962	0.115956	0.053472	0.0586106	0.887917	0.112083
sll1360-as1	sll1360	NA	NA	asRNA	3.62	3.11	0.45	2	0.708772	C1	C1	0.708772	0.15487	0.0652311	0.0711273	0.863642	0.136358
sll1468-as3	sll1468	bhy	B-carotenehydroxylase	asRNA	1.91	1.26	0.44	2	0.851602	C1	C1	0.851602	0.0706235	0.0367922	0.0409824	0.922225	0.0777745
slr0436-as2	slr0436	slr0436	Uncharacterizedproteinslr0436	asRNA	1.55	1.5	0.4	2	0.502036	C1	C1	0.502036	0.304716	0.0948161	0.0984316	0.806752	0.193248
slr1927-as1	slr1927	slr1927	Slr1927protein	asRNA	2.47	1.71	0.39	2	0.870535	C1	C1	0.870535	0.061862	0.0318868	0.0357162	0.932397	0.067603
sll0030-as1	sll0030	cmpR	HTH-typetranscriptionalactivatorcmpR	asRNA	1.27	0.9	0.38	2	0.740246	C1	C1	0.740246	0.130966	0.0617657	0.0670222	0.871212	0.128788
sll1667-as1	sll1667	mom72	Mitochondrialoutermembrane72Kprotein	asRNA	3.68	2.28	0.35	2	0.925195	C1	C1	0.925195	0.032232	0.0197072	0.0228653	0.957428	0.0425725
sll1516-as2	sll1516	sll1516	Sll1516protein	asRNA	1.72	1.24	0.34	2	0.783751	C1	C1	0.783751	0.108936	0.0511488	0.0561643	0.892687	0.107313
sll1667-as2	sll1667	mom72	Mitochondrialoutermembrane72Kprotein	asRNA	2.56	1.58	0.34	2	0.928845	C1	C1	0.928845	0.0321038	0.0182428	0.0208085	0.960949	0.0390513
slr1164-as3	slr1164	nrdA	Ribonucleoside-diphosphatereductasesubunitalpha(EC1.17.4.1)(Ribonucleotidereductase)	asRNA	1.83	1.62	0.34	2	0.59944	C1	C1	0.59944	0.228897	0.0832255	0.0884383	0.828336	0.171664
slr1350-as1	slr1350	desA	Fattyaciddesaturase(EC1.14.19.-)(Delta(12)desaturase)	asRNA	2.39	1.91	0.32	2	0.733811	C1	C1	0.733811	0.139329	0.0606204	0.0662398	0.87314	0.12686
ssr2333-as1	ssr2333	ssr2333	Ssr2333protein	asRNA	1.73	1.58	0.32	2	0.564862	C1	C1	0.564862	0.254823	0.087722	0.0925928	0.819685	0.180315
slr0220-as1	slr0220	glyS	Glycyl-tRNAsynthetasebetasubunit(EC6.1.1.14)(Glycine--tRNAligasebetasubunit)(GlyRS)	asRNA	1.46	1.17	0.28	2	0.677236	C1	C1	0.677236	0.174595	0.0713615	0.0768076	0.851831	0.148169
sll0936-as1	sll0936	sll0936	Uncharacterizedproteinsll0936	asRNA	4.03	3.38	0.27	2	0.762339	C1	C1	0.762339	0.122101	0.0549557	0.0606045	0.88444	0.11556
sll1761-as1	sll1761	sll1761	Sll1761protein	asRNA	1.84	1.45	0.25	2	0.715431	C1	C1	0.715431	0.150644	0.0641463	0.0697785	0.866075	0.133925
slr0594-as5	slr0594	slr0594	Slr0594protein	asRNA	1.85	1.12	0.25	2	0.905442	C1	C1	0.905442	0.0437665	0.0238467	0.0269452	0.949208	0.050792
slr0662-as1	slr0662	speA1	Biosyntheticargininedecarboxylase1(ADC1)(EC4.1.1.19)	asRNA	1.45	1.33	0.25	2	0.55396	C1	C1	0.55396	0.263266	0.0890204	0.0937541	0.817225	0.182775
slr0772-as3	slr0772	chlB	Light-independentprotochlorophyllidereductasesubunitB(LI-PORsubunitB)(DPORsubunitB)(EC1.18.-.-)	asRNA	1.73	1.48	0.25	2	0.630198	C1	C1	0.630198	0.207042	0.0786058	0.0841535	0.837241	0.162759
slr1214-as3	slr1214	slr1214	PatAsubfamily	asRNA	3.28	2.56	0.25	2	0.8118	C1	C1	0.8118	0.0937698	0.044718	0.0497126	0.905569	0.0944306
slr0624-as1	slr0624	slr0624	UDP-N-acetylglucosamine2-epimerase(EC5.1.3.14)	asRNA	1.43	1.21	0.24	2	0.627603	C1	C1	0.627603	0.208647	0.0791857	0.0845635	0.836251	0.163749
slr1510-as1	slr1510	plsX	Phosphateacyltransferase(EC2.3.1.n2)(Acyl-ACPphosphotransacylase)(Acyl-[acyl-carrier-protein]--phosphateacyltransferase)(Phosphate-acyl-ACPacyltransferase)	asRNA	2.24	1.71	0.24	2	0.770181	C1	C1	0.770181	0.117574	0.0534323	0.0588129	0.887755	0.112245
slr1779-as1	slr1779	pdxJ	Pyridoxine5'-phosphatesynthase(PNPsynthase)(EC2.6.99.2)	asRNA	2.04	1.26	0.24	2	0.909714	C1	C1	0.909714	0.041806	0.0227444	0.0257359	0.95152	0.0484802
sll1665-as3	sll1665	sll1665	Sll1665protein	asRNA	2	1.14	0.23	2	0.92887	C1	C1	0.92887	0.0319754	0.018284	0.0208707	0.960845	0.0391547
slr0251-as1	slr0251	slr0251	ABCtransporter	asRNA	4.06	1.95	0.23	2	0.819697	C1	C1	0.819697	0.0711515	0.0497526	0.0593993	0.890848	0.109152
sll0182-as3	sll0182	sll0182	UncharacterizedABCtransporterATP-bindingproteinsll0182	asRNA	1.73	1.35	0.22	2	0.717885	C1	C1	0.717885	0.149122	0.0636793	0.0693134	0.867007	0.132993
sll1496-as1	sll1496	sll1496	Mannose-1-phosphateguanyltransferase	asRNA	2.93	2.08	0.22	2	0.879959	C1	C1	0.879959	0.0571711	0.0295722	0.0332974	0.93713	0.0628696
sll1521-as1	sll1521	dfa3	PutativediflavinflavoproteinA3(EC1.-.-.-)	asRNA	2.49	1.43	0.22	2	0.935842	C1	C1	0.935842	0.0283089	0.0166704	0.0191788	0.964151	0.0358492
sll0754-as1	sll0754	rbfA	Ribosome-bindingfactorA	asRNA	1.54	0.95	0.21	2	0.878035	C1	C1	0.878035	0.0577532	0.0302688	0.0339431	0.935788	0.0642119
sll1699-as3	sll1699	sll1699	Extracellularsolute-bindingprotein	asRNA	3.07	1.46	0.21	2	0.861369	C1	C1	0.861369	0.0564774	0.037673	0.0444807	0.917846	0.0821537
sll1716-as1	sll1716	sll1716	Transposase	asRNA	1.48	1	0.21	2	0.818059	C1	C1	0.818059	0.0899636	0.0436517	0.0483252	0.908023	0.0919769
sll2003-as4	sll2003	sll2003	Sll2003protein	asRNA	2.18	1.61	0.21	2	0.79675	C1	C1	0.79675	0.102256	0.0479474	0.0530462	0.899006	0.100994
slr1263-as4	slr1263	slr1263	Slr1263protein	asRNA	3.72	2.01	0.21	2	0.873991	C1	C1	0.873991	0.0517951	0.0340669	0.0401468	0.925786	0.0742137
slr2132-as7	slr2132	pta	Phosphateacetyltransferase(EC2.3.1.8)(Phosphotransacetylase)	asRNA	1.4	0.9	0.21	2	0.843672	C1	C1	0.843672	0.0757884	0.0381292	0.0424107	0.91946	0.0805399
sll0626-as1	sll0626	lim17	LIM17protein(Neutralinvertase)(EC3.2.1.26)	asRNA	3.68	1.44	0.2	2	0.787922	C1	C1	0.787922	0.0817434	0.0591714	0.0711636	0.869665	0.130335
slr0245-as3	slr0245	slr0245	Uncharacterizedproteinslr0245	asRNA	3.84	2.96	0.2	2	0.858598	C1	C1	0.858598	0.0683183	0.0344297	0.0386536	0.926917	0.0730833
slr0245-as2	slr0245	slr0245	Uncharacterizedproteinslr0245	asRNA	2.88	2.21	0.2	2	0.804481	C1	C1	0.804481	0.0978728	0.0462771	0.0513694	0.902354	0.0976465
slr1717-as1	slr1717	slr1717	Uncharacterizedproteinslr1717	asRNA	1.21	0.98	0.2	2	0.655489	C1	C1	0.655489	0.189293	0.0748829	0.0803352	0.844782	0.155218
sll0921-as1	sll0921	sll0921	NarLsubfamily	asRNA	2.37	1.33	0.19	2	0.935693	C1	C1	0.935693	0.0283141	0.0167296	0.0192632	0.964007	0.0359928
sll1110-as1	sll1110	prfA	Peptidechainreleasefactor1(RF-1)	asRNA	2.25	1.37	0.19	2	0.926292	C1	C1	0.926292	0.0336569	0.018728	0.0213234	0.959949	0.0400514
sll1464-as1	sll1464	sll1464	UPF0061proteinsll1464	asRNA	2.08	1.6	0.19	2	0.751856	C1	C1	0.751856	0.128428	0.0570719	0.0626432	0.880285	0.119715
sll0915-as2	sll0915	pqqE	Protease	asRNA	1.77	1.37	0.18	2	0.727129	C1	C1	0.727129	0.143444	0.0618758	0.0675516	0.870573	0.129427
sll0337-as1	sll0337	sphS	Sensorprotein(EC2.7.13.3)	asRNA	2.2	1.18	0.17	2	0.932634	C1	C1	0.932634	0.0294511	0.017604	0.0203112	0.962085	0.0379152
sll1143-as1	sll1143	uvrD	DNAhelicaseII	asRNA	2.3	1.43	0.17	2	0.921369	C1	C1	0.921369	0.0361535	0.0198782	0.0225995	0.957522	0.0424777
slr7037-as1	slr7037	slr7037	Slr7037protein	asRNA	1.68	1.46	0.17	2	0.612487	C1	C1	0.612487	0.21964	0.0811249	0.0867481	0.832127	0.167873
sll0654-as4	sll0654	sll0654	Alkalinephosphatase	asRNA	2.73	2.55	0.16	2	0.562497	C1	C1	0.562497	0.256533	0.0877444	0.0932261	0.81903	0.18097
slr0865-as1	slr0865	slr0865	Slr0865protein	asRNA	2.42	1.24	0.16	2	0.916515	C1	C1	0.916515	0.0356496	0.0221155	0.0257201	0.952164	0.0478356
sll2006-as1	sll2006	sll2006	Sll2006protein	asRNA	2.58	2.08	0.15	2	0.732096	C1	C1	0.732096	0.14033	0.0608663	0.0667079	0.872426	0.127574
slr1085-as1	slr1085	slr1085	Slr1085protein	asRNA	1.86	0.93	0.15	2	0.927446	C1	C1	0.927446	0.0315282	0.0190372	0.0219888	0.958974	0.041026
sll0899-as1	sll0899	glmU	\BifunctionalproteinglmU[Includes:UDP-N-acetylglucosaminepyrophosphorylase(EC2.7.7.23)(N-acetylglucosamine-1-phosphateuridyltransferase);Glucosamine-1-phosphateN-acetyltransferase(EC2.3.1.157)]\\\\\""	asRNA	2.26	1.26	0.14	2	0.937935	C1	C1	0.937935	0.027439	0.016099	0.0185272	0.965374	0.0346262
slr0070-as1	slr0070	fmt	Methionyl-tRNAformyltransferase(EC2.1.2.9)	asRNA	1.53	1.28	0.14	2	0.642098	C1	C1	0.642098	0.198836	0.0766443	0.0824217	0.840934	0.159066
slr0780-as1	slr0780	nrdR	TranscriptionalrepressornrdR	asRNA	1.85	1.3	0.13	2	0.814511	C1	C1	0.814511	0.0922801	0.0441598	0.0490489	0.906791	0.0932087
sll0088-as2	sll0088	sll0088	Sll0088protein	asRNA	3.62	1.93	0.11	2	0.875927	C1	C1	0.875927	0.0510563	0.0335127	0.0395042	0.926983	0.073017
sll0395-as1	sll0395	sll0395	Sll0395protein	asRNA	1.19	1.15	0.1	2	0.505057	C1	C1	0.505057	0.303039	0.0937219	0.0981822	0.808096	0.191904
sll0068-as5	sll0068	sll0068	Sll0068protein	asRNA	1.51	1.15	0.09	2	0.723392	C1	C1	0.723392	0.145743	0.0625256	0.0683392	0.869135	0.130865
sll1559-as1	sll1559	sll1559	Solublehydrogenase42kDsubunit	asRNA	2.17	1.26	0.09	2	0.935739	C1	C1	0.935739	0.0289894	0.0164447	0.0188268	0.964728	0.0352715
slr1510-as2	slr1510	plsX	Phosphateacyltransferase(EC2.3.1.n2)(Acyl-ACPphosphotransacylase)(Acyl-[acyl-carrier-protein]--phosphateacyltransferase)(Phosphate-acyl-ACPacyltransferase)	asRNA	1.31	0.91	0.09	2	0.78449	C1	C1	0.78449	0.109269	0.0504946	0.055746	0.893759	0.106241
sll1885-as5	sll1885	sll1885	Sll1885protein	asRNA	1.59	1.51	0.07	2	0.525032	C1	C1	0.525032	0.286236	0.0918691	0.0968632	0.811268	0.188732
slr1149-as1	slr1149	slr1149	ABCtransporter	asRNA	2.46	1.08	0.07	2	0.873598	C1	C1	0.873598	0.0519339	0.0341775	0.0402904	0.925532	0.0744679
slr1306-as1	slr1306	slr1306	Slr1306protein	asRNA	3.06	2.42	0.07	2	0.780257	C1	C1	0.780257	0.111594	0.0513269	0.0568219	0.891851	0.108149
slr1505-as1	slr1505	slr1505	Slr1505protein	asRNA	2.04	1.84	0.07	2	0.585286	C1	C1	0.585286	0.239237	0.0848711	0.0906056	0.824523	0.175477
sll0325-as1	sll0325	sll0325	Sll0325protein	asRNA	2.21	1.11	0.06	2	0.924262	C1	C1	0.924262	0.0325487	0.0199715	0.0232178	0.956811	0.0431893
sll0990-as1	sll0990	frmA	S-(hydroxymethyl)glutathionedehydrogenase(EC1.1.1.284)(Glutathione-dependentformaldehydedehydrogenase)(GSH-FDH)(FALDH)(FDH)(EC1.1.1.-)(Alcoholdehydrogenaseclass-3)(EC1.1.1.1)(Alcoholdehydrogenaseclass-III)	asRNA	1.73	1.45	0.06	2	0.647168	C1	C1	0.647168	0.195178	0.0758042	0.0818492	0.842347	0.157653
sll1831-as1	sll1831	glcF	Glycolateoxidasesubunit(Fe-S)protein	asRNA	1.4	0.97	0.05	2	0.790231	C1	C1	0.790231	0.105944	0.0492666	0.054558	0.896175	0.103825
sll1833-as1	sll1833	ftsI	Penicillin-bindingprotein	asRNA	2.29	1.99	0.05	2	0.633299	C1	C1	0.633299	0.204637	0.0779947	0.0840697	0.837936	0.162064
slr0103-as1	slr0103	slr0103	Slr0103protein	asRNA	2.47	1.4	0.05	2	0.939087	C1	C1	0.939087	0.0268813	0.0158018	0.0182298	0.965968	0.0340317
slr0557-as1	slr0557	valS	Valyl-tRNAsynthetase(EC6.1.1.9)(Valine--tRNAligase)(ValRS)	asRNA	2.07	1.84	0.05	2	0.601228	C1	C1	0.601228	0.227456	0.082711	0.0886048	0.828684	0.171316
sll0920-as2	sll0920	ppc	Phosphoenolpyruvatecarboxylase(PEPCase)(PEPC)(EC4.1.1.31)	asRNA	2.57	1.4	0.04	2	0.931206	C1	C1	0.931206	0.0298225	0.0180409	0.0209302	0.961029	0.0389711
sll1018-as2	sll1018	pyrC'	Probabledihydroorotase-likeprotein(Aspartatecarbamoyltransferase42kDanon-catalyticchain)	asRNA	2.42	1.32	0.04	2	0.935499	C1	C1	0.935499	0.0281689	0.0168403	0.019492	0.963668	0.0363323
sll1360-as3	sll1360	NA	NA	asRNA	3.19	2.06	0.04	2	0.936981	C1	C1	0.936981	0.0283338	0.0161502	0.018535	0.965315	0.0346852
slr0930-as2	slr0930	slr0930	Slr0930protein	asRNA	2.52	1.55	0.04	2	0.931613	C1	C1	0.931613	0.0310642	0.0174093	0.019914	0.962677	0.0373233
slr0615-as1	slr0615	slr0615	ABCtransporter	asRNA	2.33	1.9	0.03	2	0.703312	C1	C1	0.703312	0.158132	0.0662277	0.0723282	0.861444	0.138556
sll1064-as4	sll1064	sll1064	Sll1064protein	asRNA	2.16	1.85	0.02	2	0.643091	C1	C1	0.643091	0.197818	0.0764741	0.0826177	0.840908	0.159092
sll0461-as1	sll0461	sll0461	Uncharacterizedproteinsll0461	asRNA	2.56	2.31	0.01	2	0.599238	C1	C1	0.599238	0.228781	0.0830124	0.0889687	0.828019	0.171981
sll0915-as1	sll0915	pqqE	Protease	asRNA	1.94	0.95	0.01	2	0.93007	C1	C1	0.93007	0.0302643	0.0183543	0.0213116	0.960334	0.039666
sll1035-as1	sll1035	upp	Uracilphosphoribosyltransferase(EC2.4.2.9)(UMPpyrophosphorylase)(UPRTase)	asRNA	1.89	1.24	0.01	2	0.861808	C1	C1	0.861808	0.0665838	0.0337066	0.0379012	0.928392	0.0716078
sll1037-as2	sll1037	sll1037	Sll1037protein	asRNA	2.05	1.56	0	2	0.75379	C1	C1	0.75379	0.127064	0.0566662	0.0624799	0.880854	0.119146
slr0056-as2	slr0056	chlG	Chlorophyllasynthase	asRNA	1.68	1.26	0	2	0.742514	C1	C1	0.742514	0.133827	0.0588747	0.0647842	0.876341	0.123659
sll0656-as4	sll0656	nucH	Extracellularnuclease	asRNA	1.7	1.13	-0.04	2	0.835102	C1	C1	0.835102	0.0807488	0.0396827	0.0444666	0.915851	0.0841493
sll1679-as1	sll1679	hhoA	\Protease;HhoA\\\\\""	asRNA	1.03	0.96	-0.04	2	0.5314	C1	C1	0.5314	0.280256	0.0914271	0.0969173	0.811656	0.188344
slr0546-as1	slr0546	trpC	Indole-3-glycerolphosphatesynthase(IGPS)(EC4.1.1.48)	asRNA	2.14	1.05	-0.05	2	0.92414	C1	C1	0.92414	0.0325987	0.0199816	0.0232798	0.956739	0.0432614
sll1021-as2	sll1021	sll1021	Uncharacterizedproteinsll1021	asRNA	2.76	0.99	-0.06	2	0.815579	C1	C1	0.815579	0.0724906	0.0509312	0.0609996	0.888069	0.111931
sll0558-as1	sll0558	sll0558	Ycf53-likeprotein	asRNA	2.03	1.52	-0.08	2	0.763321	C1	C1	0.763321	0.121229	0.0548059	0.0606437	0.88455	0.11545
sll0031-as1	sll0031	sll0031	Sll0031protein	asRNA	1.48	1.21	-0.09	2	0.651735	C1	C1	0.651735	0.191341	0.07523	0.081694	0.843076	0.156924
slr0585-as2	slr0585	argG	Argininosuccinatesynthase(EC6.3.4.5)(Citrulline--aspartateligase)	asRNA	2.12	1.41	-0.1	2	0.862217	C1	C1	0.862217	0.0661941	0.0336476	0.0379409	0.928411	0.0715886
sll0638-as1	sll0638	sll0638	Sll0638protein	asRNA	1.83	1.03	-0.12	2	0.920701	C1	C1	0.920701	0.0361879	0.0200876	0.0230231	0.956889	0.0431107
sll1214-as1	sll1214	acsF1	Magnesium-protoporphyrinIXmonomethylester[oxidative]cyclase1(Mg-protoporphyrinIXmonomethylesteroxidativecyclase1)(EC1.14.13.81)	asRNA	1.92	1.29	-0.12	2	0.838314	C1	C1	0.838314	0.078834	0.0390168	0.0438355	0.917148	0.0828523
slr0245-as1	slr0245	slr0245	Uncharacterizedproteinslr0245	asRNA	3.26	2.32	-0.12	2	0.890501	C1	C1	0.890501	0.0516271	0.0271338	0.030738	0.942128	0.0578718
sll1652-5'UTR	sll1652	sll1652	Sll1652protein	5'UTR	5.37	2.58	0.83	2	0.768013	C1	C1	0.768013	0.0881231	0.0651734	0.0786905	0.856136	0.143864
sll0384-5'UTR	sll0384	sll0384	Sll0384protein	5'UTR	2.3	1.12	0.59	2	0.847166	C1	C1	0.847166	0.0635333	0.0413708	0.0479302	0.910699	0.0893009
slr0655-5'UTR	slr0655	slr0655	Slr0655protein	5'UTR	2.28	0.98	0.19	2	0.868006	C1	C1	0.868006	0.0541519	0.0357701	0.0420718	0.922158	0.0778418
sll1716-5'UTR	sll1716	sll1716	Transposase	5'UTR	2.46	1.09	-0.25	2	0.884925	C1	C1	0.884925	0.0477362	0.0308786	0.03646	0.932661	0.0673386
slr1301-5'UTR	slr1301	slr1301	Slr1301protein	5'UTR	1.83	0.99	-0.47	2	0.888445	C1	C1	0.888445	0.0506455	0.0282635	0.0326463	0.93909	0.0609098
sll1214-as2	sll1214	acsF1	Magnesium-protoporphyrinIXmonomethylester[oxidative]cyclase1(Mg-protoporphyrinIXmonomethylesteroxidativecyclase1)(EC1.14.13.81)	asRNA	1.78	1	-0.13	2	0.917464	C1	C1	0.917464	0.037751	0.0208713	0.0239135	0.955215	0.0447849
sll1043-as1	sll1043	pnp	Polyribonucleotidenucleotidyltransferase(EC2.7.7.8)(Polynucleotidephosphorylase)(PNPase)	asRNA	2.55	2.11	-0.14	2	0.695428	C1	C1	0.695428	0.16285	0.0677073	0.0740147	0.858278	0.141722
slr2031-as2	slr2031	slr2031	\SigmafactorSibGregulationprotein;RsbU\\\\\""	asRNA	1.94	1.12	-0.14	2	0.917168	C1	C1	0.917168	0.0379397	0.0209288	0.0239634	0.955108	0.0448922
slr2067-as1	slr2067	apcA	Allophycocyaninalphachain	asRNA	2.12	1.6	-0.14	2	0.759691	C1	C1	0.759691	0.123233	0.0555652	0.0615115	0.882923	0.117077
slr0689-as1	slr0689	slr0689	Slr0689protein	asRNA	2.04	1.89	-0.15	2	0.555011	C1	C1	0.555011	0.261468	0.0888469	0.0946743	0.816479	0.183521
slr1028-as25	slr1028	slr1028	Slr1028protein	asRNA	1.18	0.95	-0.15	2	0.642762	C1	C1	0.642762	0.196435	0.0769845	0.0838183	0.839197	0.160803
slr1392-as1	slr1392	feoB	FerrousirontransportproteinBhomolog	asRNA	1.43	1.27	-0.15	2	0.577051	C1	C1	0.577051	0.244024	0.0863229	0.0926025	0.821075	0.178925
sll1830-as1	sll1830	sll1830	Sll1830protein	asRNA	1.47	1.31	-0.17	2	0.574867	C1	C1	0.574867	0.245552	0.0866409	0.0929399	0.820419	0.179581
slr1145-as2	slr1145	gltS	Glutamatepermease	asRNA	1.78	1.31	-0.17	2	0.754185	C1	C1	0.754185	0.126201	0.0567393	0.062875	0.880386	0.119614
sll1315-as2	sll1315	sll1315	Sll1315protein	asRNA	1.01	0.96	-0.24	2	0.510435	C1	C1	0.510435	0.293663	0.0948242	0.101077	0.804099	0.195901
slr1145-as1	slr1145	gltS	Glutamatepermease	asRNA	1.76	1.22	-0.25	2	0.791406	C1	C1	0.791406	0.104177	0.0492805	0.0551361	0.895583	0.104417
slr0594-as3	slr0594	slr0594	Slr0594protein	asRNA	1.7	1.28	-0.27	2	0.72247	C1	C1	0.72247	0.144755	0.0630651	0.0697104	0.867224	0.132776
slr0250-as1	slr0250	slr0250	Slr0250protein	asRNA	2.47	1.7	-0.29	2	0.854672	C1	C1	0.854672	0.0699357	0.0354135	0.0399784	0.924608	0.0753919
sll1285-as1	sll1285	cofG	FOsynthasesubunit1(EC2.5.1.-)(7,8-didemethyl-8-hydroxy-5-deazariboflavinsynthasesubunit1)	asRNA	1.49	0.91	-0.31	2	0.830659	C1	C1	0.830659	0.0814197	0.0411846	0.0467364	0.912079	0.087921
slr1827-as1	slr1827	slr1827	Slr1827protein	asRNA	1.69	1.15	-0.33	2	0.78938	C1	C1	0.78938	0.104753	0.0498859	0.0559805	0.894134	0.105866
slr0612-as1	slr0612	slr0612	UncharacterizedRNApseudouridinesynthaseslr0612(EC5.4.99.-)(RNA-uridineisomerase)(RNApseudouridylatesynthase)	asRNA	1.81	1	-0.38	2	0.893156	C1	C1	0.893156	0.0488027	0.0269769	0.0310639	0.941959	0.0580409
slr0593-as2	slr0593	slr0593	cAMPproteinkinaseregulatorychain	asRNA	2.16	1.46	-0.41	2	0.833453	C1	C1	0.833453	0.0807626	0.0402925	0.0454918	0.914216	0.0857844
sll1496-as3	sll1496	sll1496	Mannose-1-phosphateguanyltransferase	asRNA	2.7	1.69	-0.43	2	0.915175	C1	C1	0.915175	0.0387087	0.0214725	0.0246434	0.953884	0.0461158
slr0031-as1	slr0031	slr0031	Slr0031protein	asRNA	1.68	1.12	-0.46	2	0.787304	C1	C1	0.787304	0.105039	0.0506161	0.0570401	0.892344	0.107656
slr1411-as1	slr1411	slr1411	UPF0272proteinslr1411	asRNA	2.53	0.3	-1.11	2	0.742425	C1	C1	0.742425	0.0960237	0.0724134	0.0891382	0.838448	0.161552
sll1653-int1	sll1653	ubiE	MenaquinonebiosynthesismethyltransferaseubiE(EC2.1.1.-)	internal	6.36	2.8	0.99	2	0.731776	C1	C1	0.731776	0.0989955	0.0762396	0.0929886	0.830772	0.169228
slr0366-int1	slr0366	slr0366	Slr0366protein	internal	2.33	-1.36	0.92	2	0.519812	C1	C1	0.519812	0.148067	0.14717	0.184951	0.66788	0.33212
slr0313-int1	slr0313	slr0313	Slr0313protein	internal	1.89	1.62	0.84	2	0.604637	C1	C1	0.604637	0.216934	0.0870018	0.0914275	0.821571	0.178429
slr2107-int1	slr2107	kpsM	\Polysialicacidtransportprotein;KpsM\\\\\""	internal	2.04	1.84	0.69	2	0.579382	C1	C1	0.579382	0.241623	0.0872584	0.091736	0.821006	0.178994
sll1710-int2	sll1710	sll1710	Transposase	internal	3.51	1.98	0.62	2	0.885656	C1	C1	0.885656	0.0477236	0.0307291	0.0358917	0.933379	0.0666207
sll0384-int2	sll0384	sll0384	Sll0384protein	internal	2.35	1.31	0.61	2	0.880388	C1	C1	0.880388	0.051799	0.03162	0.0361931	0.932187	0.067813
slr1516-int1	slr1516	sodB	Superoxidedismutase[Fe](EC1.15.1.1)	internal	2.73	2.62	0.61	2	0.527972	C1	C1	0.527972	0.284107	0.0917025	0.0962181	0.812079	0.187921
slr0366-int2	slr0366	slr0366	Slr0366protein	internal	2.03	-1.55	0.55	2	0.517908	C1	C1	0.517908	0.146431	0.147345	0.188316	0.664339	0.335661
slr0655-int1	slr0655	slr0655	Slr0655protein	internal	2.97	1.32	0.42	2	0.834606	C1	C1	0.834606	0.0662881	0.0453987	0.053707	0.900894	0.0991057
slr0958-int1	slr0958	cysS	Cysteinyl-tRNAsynthetase(EC6.1.1.16)(Cysteine--tRNAligase)(CysRS)	internal	2.1	1.34	0.34	2	0.894004	C1	C1	0.894004	0.0494908	0.0265773	0.0299283	0.943494	0.0565055
sll0514-int1	sll0514	sll0514	Uncharacterizedproteinsll0514	internal	1.6	1.25	0.31	2	0.708007	C1	C1	0.708007	0.154778	0.0658843	0.0713308	0.862785	0.137215
slr0656-int1	slr0656	slr0656	Slr0656protein	internal	2.86	1.14	0.29	2	0.818391	C1	C1	0.818391	0.0717646	0.0501539	0.0596902	0.890156	0.109844
slr0109-int1	slr0109	slr0109	Slr0109protein	internal	1.16	1.05	0.28	2	0.554826	C1	C1	0.554826	0.261371	0.08974	0.0940629	0.816197	0.183803
slr1764-int1	slr1764	slr1764	Uncharacterizedproteinslr1764	internal	1.14	1.07	0.26	2	0.524458	C1	C1	0.524458	0.286008	0.0927813	0.0967532	0.810465	0.189535
slr0108-int2	slr0108	slr0108	Slr0108protein	internal	1.9	1.81	0.25	2	0.526037	C1	C1	0.526037	0.285713	0.0917915	0.0964588	0.81175	0.18825
slr0689-int2	slr0689	slr0689	Slr0689protein	internal	1.3	0.91	0.21	2	0.778054	C1	C1	0.778054	0.112417	0.0522209	0.0573085	0.890471	0.109529
ssr2406-int1	ssr2406	ssr2406	Ssr2406protein	internal	1.1	0.94	0.21	2	0.60427	C1	C1	0.60427	0.224876	0.0829042	0.0879505	0.829145	0.170855
slr0655-int2	slr0655	slr0655	Slr0655protein	internal	2.64	1.11	0.17	2	0.847561	C1	C1	0.847561	0.0614783	0.0416468	0.0493135	0.90904	0.0909604
sll1716-int2	sll1716	sll1716	Transposase	internal	2.71	1.37	0.16	2	0.900137	C1	C1	0.900137	0.0419603	0.0266899	0.0312129	0.942097	0.0579028
sll0228-int3	sll0228	speB1	Agmatinase1(EC3.5.3.11)(Agmatineureohydrolase1)(AUH1)	internal	1.75	1.21	0.15	2	0.820844	C1	C1	0.820844	0.0887531	0.0428247	0.0475783	0.909597	0.090403
slr1946-int1	slr1946	slr1946	Slr1946protein	internal	2.62	1.48	0.14	2	0.934894	C1	C1	0.934894	0.028445	0.0170058	0.019655	0.963339	0.0366608
slr1204-int2	slr1204	htrA	\Serineprotease;HtrA\\\\\""	internal	2.94	2.53	0.13	2	0.672816	C1	C1	0.672816	0.177935	0.0715751	0.0776743	0.850751	0.149249
sll0665-int1	sll0665	sll0665	Transposase	internal	2.87	1.14	0.12	2	0.825553	C1	C1	0.825553	0.0691527	0.0480395	0.057255	0.894705	0.105295
slr1591-int3	slr1591	slr1591	Slr1591protein	internal	2.27	1.58	0.12	2	0.850533	C1	C1	0.850533	0.0726363	0.0362474	0.0405831	0.92317	0.0768305
slr1205-int3	slr1205	slr1205	Ferredoxincomponent	internal	1.65	0.99	0.11	2	0.902134	C1	C1	0.902134	0.0458006	0.0244391	0.0276265	0.947934	0.0520656
ssr3129-int1	ssr3129	ssr3129	Ssr3129protein	internal	1.9	1.02	0.09	2	0.938843	C1	C1	0.938843	0.027189	0.0158044	0.0181639	0.966032	0.0339683
slr1206-int1	slr1206	slr1206	Slr1206protein	internal	2.46	1.86	0.08	2	0.789471	C1	C1	0.789471	0.106337	0.0494216	0.0547703	0.895808	0.104192
slr0040-int1	slr0040	cmpA	Bicarbonate-bindingproteincmpA	internal	1.89	1.24	0.03	2	0.863052	C1	C1	0.863052	0.0659547	0.0334234	0.0375703	0.929006	0.0709937
slr0195-int1	slr0195	slr0195	Slr0195protein	internal	1.66	1.29	0	2	0.710507	C1	C1	0.710507	0.153538	0.0649235	0.0710316	0.864045	0.135955
slr0264-int2	slr0264	slr0264	Putativeesteraseslr0264(EC3.1.1.-)	internal	2.06	0.99	-0.05	2	0.922595	C1	C1	0.922595	0.0332035	0.020409	0.0237925	0.955799	0.0442015
slr1179-int2	slr1179	anmK	Anhydro-N-acetylmuramicacidkinase(EC2.7.1.n1)(AnhMurNAckinase)	internal	1.38	0.94	-0.08	2	0.788311	C1	C1	0.788311	0.106523	0.0497563	0.0554092	0.894834	0.105166
sll0544-int1	sll0544	sll0544	Sll0544protein	internal	1.87	1.11	-0.13	2	0.903549	C1	C1	0.903549	0.0447841	0.02414	0.0275267	0.948333	0.0516667
sll1516-int1	sll1516	sll1516	Sll1516protein	internal	1.22	0.95	-0.17	2	0.668252	C1	C1	0.668252	0.179154	0.0728436	0.0797504	0.847406	0.152594
sll0631-int1	sll0631	nadB	L-aspartateoxidase(LASPO)(EC1.4.3.16)(QuinolinatesynthetaseB)	internal	1.74	0.99	-0.3	2	0.888862	C1	C1	0.888862	0.051379	0.0278442	0.0319153	0.940241	0.0597595
sll0622-int1	sll0622	nadA	QuinolinatesynthetaseA(EC2.5.1.72)	internal	1.58	1.53	-0.45	2	0.502618	C1	C1	0.502618	0.30081	0.0952983	0.101273	0.803428	0.196572
slr1916-int1	slr1916	slr1916	Esterase	internal	3.12	2.85	-0.45	2	0.597118	C1	C1	0.597118	0.229701	0.0834707	0.0897108	0.826818	0.173182
slr2044-int3	slr2044	slr2044	ABCtransporter	internal	1.2	-0.19	-0.91	2	0.665818	C1	C1	0.665818	0.120587	0.0942355	0.11936	0.786405	0.213595
slr0895	slr0895	NA	transcriptional regulator PrqR	mRNA	6.56	6.29	1.04	2	0.586095	C1	C1	0.586095	0.238581	0.0847732	0.0905511	0.824676	0.175324		Fig. S4
slr0896	slr0896	NA	multi-drug efflux transporter	mRNA	5.86	5.45	0.72	2	0.645876	C1	C1	0.645876	0.195993	0.0760183	0.0821128	0.841869	0.158131		Fig. S4
slr0251	slr0251	ycf85	ATP-binding protein of ABC transporter	mRNA	1.67	1.58	-0.22	2	0.526926	C1	C1	0.526926	0.282952	0.0921855	0.0979374	0.809877	0.190123		Fig. S4
slr2103	slr2103	NA	hypothetical protein	mRNA	2.03	1.4	0.83	2	0.767315	C1	C1	0.767315	0.110461	0.0582926	0.0639313	0.877776	0.122224		Fig. S4
slr0236	slr0236	NA	similar to glutathione S-transferase	mRNA	2.92	2.35	0.54	2	0.758398	C1	C1	0.758398	0.124445	0.055882	0.0612748	0.882843	0.117157		Fig. S4
slr1950	slr1950	ctaA	copper-transporting P-type ATPase CtaA	mRNA	1.65	1.21	0.54	2	0.740221	C1	C1	0.740221	0.131057	0.0617345	0.0669879	0.871278	0.128722
sll1586	sll1586	NA	unknown protein	mRNA	2.02	1.58	0.53	2	0.728842	C1	C1	0.728842	0.141077	0.0623904	0.0676906	0.869919	0.130081
slr2107	slr2107	kpsM	probable polysaccharide ABC transporter permeas e protein	mRNA	2.19	1.81	0.46	2	0.687027	C1	C1	0.687027	0.168458	0.0694926	0.0750224	0.855485	0.144515
sll0238	sll0238	NA	unknown protein	mRNA	1.46	1.05	0.36	2	0.759179	C1	C1	0.759179	0.122051	0.0568123	0.0619576	0.88123	0.11877
slr0964	slr0964	NA	hypothetical protein	mRNA	1.47	0.94	0.36	2	0.829456	C1	C1	0.829456	0.0815027	0.0422302	0.0468107	0.910959	0.0890408
sll0383	sll0383	cbiM	cobalamin biosynthesis protein M	mRNA	1.7	1	0.31	2	0.895437	C1	C1	0.895437	0.0479931	0.0265786	0.0299914	0.94343	0.05657
slr1457	slr1457	chrA	chromate transport protein	mRNA	1.21	1.12	0.21	2	0.54033	C1	C1	0.54033	0.273938	0.0906179	0.0951136	0.814269	0.185731
sll0384	sll0384	NA	unknown protein	mRNA	2.46	1.04	0.2	2	0.855001	C1	C1	0.855001	0.0588691	0.039501	0.0466288	0.91387	0.0861298
slr1045	slr1045	ycf63	hypothetical protein YCF63	mRNA	2.48	1.04	0.19	2	0.852658	C1	C1	0.852658	0.0596969	0.0401763	0.0474684	0.912355	0.0876448
slr0794	slr0794	nrsA	cation efflux system protein involved in nickel and cobalt tolerance	mRNA	1.19	1.03	0.17	2	0.598389	C1	C1	0.598389	0.229725	0.0833195	0.0885662	0.828114	0.171886
sll0240	sll0240	NA	ABC transporter ATP-binding protein	mRNA	1.53	1.44	-0.09	2	0.530995	C1	C1	0.530995	0.280459	0.0915064	0.0970391	0.811455	0.188545
sll1652	sll1652	NA	hypothetical protein	mRNA	5.96	1.77	1.01	2	0.705149	C1	C1	0.705149	0.106525	0.0845417	0.103785	0.811673	0.188327
slr1230	slr1230	NA	hypothetical protein	mRNA	2.45	1.84	0.81	2	0.783884	C1	C1	0.783884	0.107157	0.0519807	0.0569788	0.891041	0.108959
sll1651	sll1651	NA	hypothetical protein	mRNA	5.39	2.48	0.8	2	0.759273	C1	C1	0.759273	0.0908228	0.0678234	0.0820804	0.850096	0.149904
sll0148	sll0148	NA	hypothetical protein	mRNA	1.5	1.17	0.78	2	0.612971	C1	C1	0.612971	0.197899	0.0921453	0.0969855	0.810869	0.189131
sll0864	sll0864	NA	hypothetical protein	mRNA	3.33	1.43	0.78	2	0.793071	C1	C1	0.793071	0.080802	0.0576335	0.0684936	0.873873	0.126127
ssl2996	ssl2996	NA	unknown protein	mRNA	1.92	1.72	0.78	2	0.573213	C1	C1	0.573213	0.243266	0.0897033	0.0938175	0.816479	0.183521
sll1658	sll1658	NA	hypothetical protein	mRNA	2.97	1.45	0.75	2	0.834489	C1	C1	0.834489	0.0671618	0.0452935	0.053056	0.90165	0.0983495
sll0177	sll0177	NA	hypothetical protein	mRNA	1.32	0.91	0.68	2	0.644113	C1	C1	0.644113	0.17001	0.0898713	0.0960055	0.814123	0.185877
sll1348	sll1348	NA	hypothetical protein	mRNA	4.04	3.29	0.64	2	0.807914	C1	C1	0.807914	0.0959639	0.0455686	0.0505533	0.903878	0.0961219
slr0689	slr0689	NA	hypothetical protein	mRNA	2.06	1.42	0.63	2	0.817067	C1	C1	0.817067	0.0878218	0.0451767	0.0499349	0.904888	0.0951116
sll1094	sll1094	NA	putative transposase	mRNA	1.99	1.24	0.61	2	0.84651	C1	C1	0.84651	0.0702987	0.0392547	0.0439366	0.916809	0.0831913
slr0120	slr0120	NA	probable tRNA/rRNA methyltransferase	mRNA	1.51	1.02	0.61	2	0.734747	C1	C1	0.734747	0.127264	0.066077	0.0719121	0.862011	0.137989
ssr2699	ssr2699	NA	putative transposase [ISY523k(partial copy): 47 3025 - 473752]	mRNA	4.53	2.42	0.61	2	0.826998	C1	C1	0.826998	0.0687125	0.047625	0.0566641	0.895711	0.104289
ssl0296	ssl0296	NA	putative transposase [ISY523p: 2328180 - 232905 0]	mRNA	2.56	1.46	0.56	2	0.902569	C1	C1	0.902569	0.0423289	0.025653	0.029449	0.944898	0.055102
sll0161	sll0161	NA	putative transposase [ISY523p: 2328180 - 232905 0]	mRNA	4.44	2.51	0.55	2	0.85268	C1	C1	0.85268	0.0596329	0.0401696	0.0475174	0.912313	0.0876871
slr0166	slr0166	NA	putative transposase [ISY523n: 2210271 - 221114 2]	mRNA	4.44	2.52	0.53	2	0.854639	C1	C1	0.854639	0.0589209	0.0396054	0.0468348	0.91356	0.0864403
sll1655	sll1655	birA	similar to biotin [acetyl-CoA-carboxylase] liga se	mRNA	5.73	2.64	0.51	2	0.75387	C1	C1	0.75387	0.0924095	0.0694477	0.0842729	0.846279	0.153721
slr0095	slr0095	NA	O-methyltransferase	mRNA	3.76	3.5	0.51	2	0.59113	C1	C1	0.59113	0.235074	0.0840758	0.08972	0.826204	0.173796
slr0252	slr0252	NA	probable precorrin-6x reductase	mRNA	3.7	3.13	0.5	2	0.735306	C1	C1	0.735306	0.138419	0.0602657	0.0660099	0.873724	0.126276
slr0654	slr0654	NA	unknown protein	mRNA	2.21	1.23	0.48	2	0.898474	C1	C1	0.898474	0.0444075	0.0266408	0.0304781	0.942881	0.0571188
ssl1922	ssl1922	NA	putative transposase [ISY523l(partial copy): 52 0871 - 521420]	mRNA	4.12	2.32	0.48	2	0.866045	C1	C1	0.866045	0.0547837	0.0363352	0.0428362	0.920829	0.0791713
sll0666	sll0666	NA	putative transposase [ISY523r: 3109761 - 311062 6]	mRNA	3.95	2.18	0.47	2	0.865596	C1	C1	0.865596	0.0549644	0.0364632	0.0429759	0.920561	0.0794391
sll0270	sll0270	priA	primosomal protein N'	mRNA	2.13	0.93	0.42	2	0.845572	C1	C1	0.845572	0.0632589	0.0420525	0.0491161	0.908831	0.0911686
slr1762	slr1762	NA	hypothetical protein	mRNA	1.62	0.94	0.42	2	0.860281	C1	C1	0.860281	0.0634963	0.0358897	0.0403331	0.923777	0.0762228
slr0019	slr0019	NA	unknown protein	mRNA	2.61	1.68	0.39	2	0.918031	C1	C1	0.918031	0.0375514	0.020807	0.0236108	0.955582	0.0444178
sll1860	sll1860	NA	putative transposase [ISY523d: 2226601 - 222747 1]	mRNA	3.83	1.91	0.38	2	0.83726	C1	C1	0.83726	0.0651241	0.044632	0.0529837	0.902384	0.0976158
slr0788	slr0788	NA	similar to pre-B cell enhancing factor	mRNA	2.82	2.75	0.38	2	0.509106	C1	C1	0.509106	0.299605	0.0933597	0.0979299	0.80871	0.19129
slr0314	slr0314	NA	non-heme chloroperoxidase	mRNA	1.45	1.26	0.37	2	0.600005	C1	C1	0.600005	0.227202	0.0839799	0.088813	0.827207	0.172793
slr0093	slr0093	dnaJ	DnaJ protein, heat shock protein 40, molecular chaperone	mRNA	2.88	2.63	0.36	2	0.595955	C1	C1	0.595955	0.23159	0.0834275	0.0890279	0.827545	0.172455
slr0350	slr0350	NA	putative transposase [ISY523e: 2441031 - 244190 1]	mRNA	3.95	2.03	0.35	2	0.842667	C1	C1	0.842667	0.0631912	0.0430607	0.0510807	0.905859	0.0941414
ssr0256	ssr0256	NA	putative transposase [ISY523n: 2210271 - 221114 2]	mRNA	2.14	1.2	0.33	2	0.921625	C1	C1	0.921625	0.0346822	0.0203736	0.0233189	0.956308	0.0436925
ssr2898	ssr2898	NA	putative transposase [ISY523m(partial copy): 14 83390 - 1484062]	mRNA	4.24	2.21	0.32	2	0.835504	C1	C1	0.835504	0.0656906	0.0451364	0.0536693	0.901194	0.0988058
slr1366	slr1366	lspA	lipoprotein signal peptidase (signal peptidase II)	mRNA	2.25	2.01	0.31	2	0.603849	C1	C1	0.603849	0.225878	0.0823778	0.0878954	0.829727	0.170273
slr0511	slr0511	NA	putative transposase [ISY523g: 2921593 - 292245 7]	mRNA	3.82	1.9	0.3	2	0.838827	C1	C1	0.838827	0.0645415	0.0441736	0.0524577	0.903369	0.0966314
sll1916	sll1916	nadD	hypothetical protein	mRNA	1.47	1.22	0.29	2	0.646162	C1	C1	0.646162	0.19545	0.0765164	0.081871	0.841613	0.158387
slr1946	slr1946	NA	hypothetical protein	mRNA	2.4	1.15	0.29	2	0.886671	C1	C1	0.886671	0.0473451	0.0304408	0.0355431	0.934016	0.0659839
sll0665	sll0665	NA	putative transposase [ISY523r: 3109761 - 311062 6]	mRNA	3.66	1.89	0.28	2	0.858876	C1	C1	0.858876	0.0573695	0.0383868	0.0453675	0.916246	0.0837543
slr0703	slr0703	NA	putative transposase [ISY523i: 3096320 - 309719 0]	mRNA	3.8	1.93	0.28	2	0.846922	C1	C1	0.846922	0.0616645	0.0418281	0.0495856	0.908586	0.0914138
ssr2899	ssr2899	NA	putative transposase [ISY523m(partial copy): 14 83390 - 1484062]	mRNA	3.61	1.84	0.28	2	0.856686	C1	C1	0.856686	0.0581676	0.039016	0.0461305	0.914854	0.0851465
slr1204	slr1204	htrA	protease	mRNA	3.74	2.57	0.27	2	0.935413	C1	C1	0.935413	0.0291602	0.0165178	0.0189092	0.964573	0.0354271
sll0873	sll0873	napC	carboxynorspermidine decarboxylase	mRNA	1.97	1.9	0.25	2	0.514076	C1	C1	0.514076	0.295539	0.0929278	0.0974574	0.809615	0.190385
slr1876	slr1876	NA	hypothetical protein	mRNA	2.39	1.51	0.25	2	0.918606	C1	C1	0.918606	0.0374575	0.0205776	0.0233585	0.956064	0.0439361
sll1894	sll1894	ribA	riboflavin biosynthesis protein RibA	mRNA	1.38	1.15	0.23	2	0.639118	C1	C1	0.639118	0.200592	0.0774323	0.0828581	0.83971	0.16029
sll0898	sll0898	NA	hypothetical protein	mRNA	2.12	1.24	0.22	2	0.929978	C1	C1	0.929978	0.0316271	0.0179343	0.0204609	0.961605	0.0383952
ssr3129	ssr3129	NA	unknown protein	mRNA	1.97	1.14	0.21	2	0.927257	C1	C1	0.927257	0.0329535	0.0185987	0.0211904	0.960211	0.0397891
sll1716	sll1716	NA	putative transposase [ISY523a: 967549 - 968419]	mRNA	3.96	1.93	0.19	2	0.828839	C1	C1	0.828839	0.0679959	0.0470742	0.0560912	0.896835	0.103165
slr0265	slr0265	NA	putative transposase [ISY523c: 1513158 - 151402 3]	mRNA	3.95	1.95	0.17	2	0.833468	C1	C1	0.833468	0.0663796	0.0457232	0.0544296	0.899847	0.100153
ssl1328	ssl1328	NA	hypothetical protein	mRNA	4.17	3.09	0.17	2	0.912268	C1	C1	0.912268	0.0407096	0.0220091	0.0250129	0.952978	0.047022
sll0924	sll0924	NA	hypothetical protein	mRNA	2.33	0.99	0.16	2	0.865053	C1	C1	0.865053	0.0551805	0.0366181	0.0431483	0.920234	0.0797664
sll1861	sll1861	NA	putative transposase [ISY523o(partial copy): 22 25804 - 2226597]	mRNA	2.2	1.05	0.16	2	0.90455	C1	C1	0.90455	0.040333	0.0254459	0.0296706	0.944884	0.0551165
slr0311	slr0311	hik29	two-component sensor histidine kinase	mRNA	2.49	1.59	0.16	2	0.919027	C1	C1	0.919027	0.0373429	0.0204202	0.0232097	0.95637	0.0436299
sll1710	sll1710	NA	putative transposase [ISY523b: 1275354 - 127622 4]	mRNA	3.7	1.93	0.15	2	0.863459	C1	C1	0.863459	0.0556592	0.0370678	0.043814	0.919118	0.0808818
sll0044	sll0044	NA	unknown protein	mRNA	1.98	-1.17	0.12	2	0.565739	C1	C1	0.565739	0.13762	0.130043	0.166598	0.703359	0.296641
sll0932	sll0932	NA	hypothetical protein	mRNA	1.74	1.41	0.12	2	0.681224	C1	C1	0.681224	0.172564	0.0701393	0.0760725	0.853788	0.146212
slr1099	slr1099	ubiX	3-octaprenyl-4-hydroxybenzoate carboxy-lyase	mRNA	2.91	1.37	0.12	2	0.869424	C1	C1	0.869424	0.0534856	0.0353673	0.0417226	0.92291	0.0770899
slr1916	slr1916	NA	probable esterase	mRNA	4.12	3.67	0.11	2	0.671638	C1	C1	0.671638	0.178619	0.0717876	0.0779556	0.850257	0.149743
sll1656	sll1656	NA	hypothetical protein	mRNA	3.64	0.99	0.1	2	0.743302	C1	C1	0.743302	0.095574	0.0726756	0.0884482	0.838876	0.161124
slr1179	slr1179	NA	hypothetical protein	mRNA	1.35	0.96	0.1	2	0.769774	C1	C1	0.769774	0.117816	0.0535073	0.0589029	0.88759	0.11241
ssr0511	ssr0511	NA	unknown protein	mRNA	1.81	1.25	0.08	2	0.823245	C1	C1	0.823245	0.0874318	0.0422552	0.0470681	0.910677	0.0893233
sll0905	sll0905	maf	hypothetical protein	mRNA	3.48	3.4	0.07	2	0.511646	C1	C1	0.511646	0.296984	0.0932063	0.0981635	0.80863	0.19137
sll1917	sll1917	hemN	coproporphyrinogen III oxidase, anaerobic (oxyg en-independent)	mRNA	2.07	1.3	0.07	2	0.902963	C1	C1	0.902963	0.0454061	0.0242078	0.0274228	0.948369	0.0516306
sll1654	sll1654	NA	hypothetical protein	mRNA	3.11	0.98	0.05	2	0.776396	C1	C1	0.776396	0.0853967	0.0626145	0.0755931	0.861792	0.138208
slr0960	slr0960	NA	unknown protein	mRNA	3.12	2.77	0.04	2	0.638586	C1	C1	0.638586	0.200911	0.0771841	0.0833182	0.839498	0.160502
slr1207	slr1207	NA	hypothetical protein	mRNA	2.28	1.78	0.04	2	0.745312	C1	C1	0.745312	0.132206	0.0583218	0.064161	0.877517	0.122483
slr1896	slr1896	NA	hypothetical protein	mRNA	1.87	1.8	0.04	2	0.515291	C1	C1	0.515291	0.294048	0.0928476	0.0978139	0.809338	0.190662
slr0655	slr0655	NA	hypothetical protein	mRNA	2.54	0.99	0.03	2	0.840428	C1	C1	0.840428	0.0639184	0.0436953	0.0519586	0.904346	0.0956539
slr1592	slr1592	NA	probable pseudouridine synthase	mRNA	2.14	1.89	0.01	2	0.60973	C1	C1	0.60973	0.2212	0.0815257	0.0875443	0.83093	0.16907
slr0527	slr0527	exsB	transcription regulator ExsB homolog	mRNA	1.5	1.44	-0.02	2	0.51375	C1	C1	0.51375	0.295031	0.0930657	0.0981535	0.808781	0.191219
slr1520	slr1520	NA	oxidoreductase, aldo/keto reductase family	mRNA	2.3	1.38	-0.04	2	0.928463	C1	C1	0.928463	0.0325692	0.0181715	0.0207968	0.961032	0.0389683
sll1969	sll1969	NA	hypothetical protein	mRNA	2.16	1.17	-0.07	2	0.93751	C1	C1	0.93751	0.0276449	0.0161682	0.0186767	0.965155	0.0348449
sll0702	sll0702	NA	unknown protein	mRNA	2.18	1.67	-0.08	2	0.752833	C1	C1	0.752833	0.127468	0.056887	0.0628123	0.880301	0.119699
slr1206	slr1206	NA	hypothetical protein	mRNA	2.37	1.9	-0.09	2	0.719971	C1	C1	0.719971	0.147457	0.0632039	0.0693688	0.867427	0.132573
slr1851	slr1851	NA	hypothetical protein	mRNA	1.87	0.94	-0.1	2	0.933914	C1	C1	0.933914	0.0290213	0.0171678	0.0198973	0.962935	0.0370651
sll0066	sll0066	NA	unknown protein	mRNA	1.19	0.91	-0.11	2	0.68565	C1	C1	0.68565	0.168428	0.0696376	0.0762845	0.854078	0.145922
sll0703	sll0703	NA	unknown protein	mRNA	2.5	1.63	-0.11	2	0.900297	C1	C1	0.900297	0.046599	0.0248565	0.0282475	0.946896	0.0531041
slr0554	slr0554	NA	hypothetical protein	mRNA	2.84	1.89	-0.12	2	0.908731	C1	C1	0.908731	0.0423727	0.0228657	0.0260305	0.951104	0.0488962
slr1591	slr1591	NA	hypothetical protein	mRNA	2.04	1.34	-0.16	2	0.859934	C1	C1	0.859934	0.0672408	0.0342042	0.0386209	0.927175	0.0728252
sll0586	sll0586	NA	hypothetical protein	mRNA	1.37	1.01	-0.21	2	0.715931	C1	C1	0.715931	0.148562	0.0643677	0.0711392	0.864493	0.135507
sll0544	sll0544	NA	hypothetical protein	mRNA	1.64	1.04	-0.22	2	0.840186	C1	C1	0.840186	0.0772187	0.0387793	0.0438159	0.917405	0.0825952
slr0904	slr0904	comM	competence protein ComM homolog	mRNA	1.31	1.08	-0.22	2	0.627465	C1	C1	0.627465	0.206509	0.0795382	0.0864875	0.833974	0.166026
slr1915	slr1915	NA	DUF1825 family protein	mRNA	3.63	3.39	-0.22	2	0.580588	C1	C1	0.580588	0.242339	0.0855756	0.0914981	0.822926	0.177074
slr2098	slr2098	hik21	two-component hybrid sensor and regulator	mRNA	1.14	0.95	-0.22	2	0.609179	C1	C1	0.609179	0.218749	0.0825026	0.0895692	0.827928	0.172072
sll0631	sll0631	nadB	L-aspartate oxidase	mRNA	1.8	1.16	-0.31	2	0.836377	C1	C1	0.836377	0.0790417	0.039693	0.0448879	0.915419	0.0845808
sll0021	sll0021	NA	probable exonuclease	mRNA	1.74	1.61	-0.34	2	0.546304	C1	C1	0.546304	0.266777	0.0903467	0.0965722	0.813081	0.186919
slr0356	slr0356	NA	hypothetical protein	mRNA	2.23	1.49	-0.38	2	0.84934	C1	C1	0.84934	0.0723983	0.0367189	0.041543	0.921738	0.0782619
ssl1326	ssl1326	NA	CopG family transcriptional regulator	mRNA	3.56	3.22	-0.44	2	0.624876	C1	C1	0.624876	0.21003	0.0793923	0.0857017	0.834906	0.165094
sll0038	sll0038	pixG, pisG, taxP1, rer1	positive phototaxis protein, two-component resp onse regulator PatA subfamily	mRNA	1.05	0.99	-0.51	2	0.506381	C1	C1	0.506381	0.291529	0.0973672	0.104722	0.79791	0.20209
slr1275	slr1275	NA	hypothetical protein	mRNA	1.34	-1.31	-0.54	2	0.530541	C1	C1	0.530541	0.142392	0.140156	0.186911	0.672932	0.327068
sll0622	sll0622	nadA	quinolinate synthetase	mRNA	1.66	1.45	-0.61	2	0.58458	C1	C1	0.58458	0.235157	0.0864837	0.0937788	0.819738	0.180262
NC-1660	NC-1660	NA	NA	ncRNA	3.09	3	0.86	2	0.515916	C1	C1	0.515916	0.293921	0.092964	0.0971989	0.809837	0.190163
NC-1442	NC-1442	NA	NA	ncRNA	1.93	1.56	0.59	2	0.687223	C1	C1	0.687223	0.166381	0.070574	0.0758224	0.853604	0.146396
NC-992	NC-992	NA	NA	ncRNA	3.59	1.61	0.4	2	0.815729	C1	C1	0.815729	0.0726172	0.0509354	0.0607181	0.888347	0.111653
NC-1709	NC-1709	NA	NA	ncRNA	1.81	1.14	0.25	2	0.88526	C1	C1	0.88526	0.0540978	0.0285565	0.0320853	0.939358	0.0606418
NC-51	NC-51	NA	NA	ncRNA	2.15	0.97	0.04	2	0.898807	C1	C1	0.898807	0.0424219	0.0270604	0.0317112	0.941228	0.0587716
NC-590	NC-590	NA	NA	ncRNA	1.54	1.31	0.03	2	0.624645	C1	C1	0.624645	0.21071	0.0793097	0.085335	0.835355	0.164645
NC-1163	NC-1163	NA	NA	ncRNA	1.52	1.33	-0.18	2	0.591846	C1	C1	0.591846	0.232919	0.0843958	0.0908395	0.824765	0.175235
NC-1010	NC-1010	NA	NA	ncRNA	2.05	2.07	0.47	2	0.463375	C1	C12	0.463375	0.339282	0.0970424	0.100301	0.802657	0.197343
NC-672	NC-672	NA	NA	ncRNA	2.14	2.34	0.22	2	0.416945	C2	C12	0.382857	0.416945	0.0990332	0.101165	0.799802	0.200198
NC-1638	NC-1638	NA	NA	ncRNA	1.14	1.39	-0.01	2	0.474715	C2	C12	0.32886	0.474715	0.0976173	0.0988074	0.803575	0.196425
NC-1017	NC-1017	NA	NA	ncRNA	2.91	4.66	2.5	2	0.902525	C2	C2	0.0443428	0.902525	0.027936	0.0251961	0.946868	0.0531322
sll1127-as2	sll1127	menB	Naphthoatesynthase	asRNA	2.77	2.74	0.85	2	0.487059	C1	C12	0.487059	0.318116	0.0956301	0.0991953	0.805175	0.194825
slr0212-as1	slr0212	metH	Methioninesynthase(EC2.1.1.13)(5-methyltetrahydrofolate--homocysteinemethyltransferase)(Methioninesynthase,vitamin-B12dependent)(MS)	asRNA	1.16	1.18	0.71	2	0.413364	C1	C12	0.413364	0.358498	0.11454	0.113598	0.771862	0.228138
sll1669-as1	sll1669	aroK	Shikimatekinase(SK)(EC2.7.1.71)	asRNA	1.17	1.18	0.45	2	0.451725	C1	C12	0.451725	0.344239	0.101118	0.102918	0.795964	0.204036
slr1028-as12	slr1028	slr1028	Slr1028protein	asRNA	1.86	1.86	0.39	2	0.474049	C1	C12	0.474049	0.329763	0.0963516	0.0998359	0.803812	0.196188
slr1752-as1	slr1752	slr1752	Slr1752protein	asRNA	1.39	1.47	0.38	2	0.419925	C1	C12	0.419925	0.379085	0.0995219	0.101468	0.79901	0.20099
slr0431-as2	slr0431	slr0431	Slr0431protein	asRNA	1.48	1.53	0.37	2	0.440828	C1	C12	0.440828	0.359519	0.0985606	0.101092	0.800347	0.199653
slr1028-as10	slr1028	slr1028	Slr1028protein	asRNA	1.97	2.06	0.31	2	0.429577	C1	C12	0.429577	0.370773	0.0983749	0.101275	0.80035	0.19965
slr1672-as1	slr1672	glpK	Glycerolkinase(EC2.7.1.30)(ATP:glycerol3-phosphotransferase)(Glycerokinase)(GK)	asRNA	1.15	1.2	0.29	2	0.434543	C1	C12	0.434543	0.365068	0.0990612	0.101327	0.799612	0.200388
sll0406-as1	sll0406	sll0406	Sll0406protein	asRNA	1.47	1.47	0.24	2	0.474831	C1	C12	0.474831	0.329165	0.0961948	0.0998089	0.803996	0.196004
slr1214-as1	slr1214	slr1214	PatAsubfamily	asRNA	1.24	1.26	0.2	2	0.460875	C1	C12	0.460875	0.341636	0.0970891	0.1004	0.802511	0.197489
slr0891-as1	slr0891	NA	NA	asRNA	1.35	1.37	0.19	2	0.462453	C1	C12	0.462453	0.340262	0.096905	0.10038	0.802715	0.197285
slr0877-as2	slr0877	gatA	Glutamyl-tRNA(Gln)amidotransferasesubunitA(Glu-ADTsubunitA)(EC6.3.5.-)	asRNA	1.16	1.23	0.17	2	0.42674	C1	C12	0.42674	0.373497	0.0985298	0.101233	0.800237	0.199763
slr1808-as1	slr1808	hemA	Glutamyl-tRNAreductase(GluTR)(EC1.2.1.70)	asRNA	1.65	1.68	0.16	2	0.459623	C1	C12	0.459623	0.342703	0.0969918	0.100682	0.802326	0.197674
sll0616-as1	sll0616	secA	ProteintranslocasesubunitsecA	asRNA	1.91	1.9	0.13	2	0.482407	C1	C12	0.482407	0.322265	0.0955356	0.099792	0.804672	0.195328
sll0823-as1	sll0823	sdhB	Succinatedehydrogenaseiron-sulfurprotein	asRNA	1.3	1.33	0.12	2	0.457022	C1	C12	0.457022	0.345095	0.0971372	0.100745	0.802118	0.197882
slr1102-as1	slr1102	slr1102	Slr1102protein	asRNA	1.63	1.75	0.12	2	0.41165	C1	C12	0.41165	0.387844	0.0988442	0.101662	0.799493	0.200507
slr0596-as1	slr0596	slr0596	Creatinineamidohydrolase(EC3.5.2.10)	asRNA	1.56	1.57	0.02	2	0.471814	C1	C12	0.471814	0.331216	0.0963467	0.100623	0.80303	0.19697
slr1476-as1	slr1476	pyrB	Aspartatecarbamoyltransferase(EC2.1.3.2)(Aspartatetranscarbamylase)(ATCase)	asRNA	2.17	2.13	-0.13	2	0.49726	C1	C12	0.49726	0.308535	0.0946191	0.0995856	0.805795	0.194205
slr0960-5'UTR	slr0960	slr0960	Slr0960protein	5'UTR	3.14	3.18	0.52	2	0.45913	C1	C12	0.45913	0.343155	0.0970196	0.100695	0.802285	0.197715
slr0554-5'UTR	slr0554	slr0554	Slr0554protein	5'UTR	1.92	1.9	0.46	2	0.484024	C1	C12	0.484024	0.320802	0.0958194	0.0993544	0.804826	0.195174
slr0360-int1	slr0360	slr0360	Slr0360protein	internal	1.35	0.67	1.27	2	0.387088	C1	C12	0.387088	0.215891	0.195985	0.201036	0.602979	0.397021
slr0366-int4	slr0366	slr0366	Slr0366protein	internal	1.79	-1.76	0.59	2	0.47434	C1	C12	0.47434	0.151866	0.163289	0.210506	0.626206	0.373794
slr0314-int2	slr0314	slr0314	Putativenon-hemechloroperoxidase(EC1.11.1.10)(Chlorideperoxidase)	internal	1.18	1.24	0.56	2	0.409685	C1	C12	0.409685	0.37917	0.10545	0.105695	0.788855	0.211145
slr0366-int6	slr0366	slr0366	Slr0366protein	internal	1.5	-1.41	0.38	2	0.467454	C1	C12	0.467454	0.151409	0.165329	0.215807	0.618864	0.381136
sll0873-int1	sll0873	napC	Carboxynorspermidinedecarboxylase	internal	2.02	2.04	0.3	2	0.465554	C1	C12	0.465554	0.337456	0.0966726	0.100317	0.80301	0.19699
slr1398-int1	slr1398	slr1398	Slr1398protein	internal	1.04	1.01	0.16	2	0.498091	C1	C12	0.498091	0.308897	0.0945352	0.0984766	0.806988	0.193012
slr0896-int1	slr0896	norM	ProbablemultidrugresistanceproteinnorM(Multidrug-effluxtransporter)	internal	3.28	3.42	-0.09	2	0.420605	C1	C12	0.420605	0.37837	0.0988344	0.102191	0.798974	0.201026
slr0605-int1	slr0605	slr0605	Slr0605protein	internal	1.44	1.53	-0.19	2	0.428059	C1	C12	0.428059	0.369641	0.0991541	0.103146	0.7977	0.2023
sll1894-int1	sll1894	ribBA	\RiboflavinbiosynthesisproteinribBA[Includes:3,4-dihydroxy-2-butanone4-phosphatesynthase(DHBPsynthase)(EC4.1.99.12);GTPcyclohydrolase-2(EC3.5.4.25)(GTPcyclohydrolaseII)]\\\\\""	internal	1.24	1.29	-0.26	2	0.447373	C1	C12	0.447373	0.349976	0.0989336	0.103718	0.797348	0.202652
slr1274-int2	slr1274	pilM	Membraneprotein	internal	0.94	-1.51	-0.61	2	0.459355	C1	C12	0.459355	0.149692	0.163032	0.227921	0.609047	0.390953
slr0096	slr0096	NA	low affinity sulfate transporter	mRNA	2.2	2.25	0.85	2	0.441312	C1	C12	0.441312	0.357445	0.0995705	0.101672	0.798757	0.201243
slr1740	slr1740	NA	oligopeptide binding protein of ABC transporter	mRNA	1.01	0.95	0.51	2	0.481347	C1	C12	0.481347	0.305075	0.105986	0.107592	0.786422	0.213578
slr1199	slr1199	mutL	DNA mismatch repair protein MutL	mRNA	1.36	1.37	0.89	2	0.414178	C1	C12	0.414178	0.352819	0.117104	0.115899	0.766997	0.233003
slr1516	slr1516	sodB	superoxide dismutase	mRNA	2.95	2.92	0.85	2	0.487803	C1	C12	0.487803	0.317683	0.0954011	0.0991134	0.805486	0.194514
slr0436	slr0436	ccmO	carbon dioxide concentrating mechanism protein CcmO	mRNA	2.1	2.07	0.54	2	0.488674	C1	C12	0.488674	0.316709	0.0955131	0.0991038	0.805383	0.194617
slr0878	slr0878	NA	hypothetical protein	mRNA	2.39	2.39	0.49	2	0.475142	C1	C12	0.475142	0.328912	0.0961376	0.099808	0.804054	0.195946
slr0366	slr0366	NA	unknown protein	mRNA	1.81	-1.81	0.46	2	0.490547	C1	C12	0.490547	0.149295	0.156974	0.203183	0.639843	0.360157
sll0821	sll0821	cph2	phytochrome-like protein	mRNA	2.4	2.56	0.42	2	0.401896	C1	C12	0.401896	0.397811	0.0989755	0.101317	0.799707	0.200293
sll0412	sll0412	NA	hypothetical protein	mRNA	1.75	1.85	0.35	2	0.41982	C1	C12	0.41982	0.380133	0.0987968	0.101251	0.799952	0.200048
slr1517	slr1517	leuB	3-isopropylmalate dehydrogenase	mRNA	1.98	2.05	0.31	2	0.43967	C1	C12	0.43967	0.361223	0.0979991	0.101108	0.800893	0.199107
slr0636	slr0636	NA	probable cobalamin [5'-phosphate] synthase	mRNA	1.2	1.18	0.28	2	0.485416	C1	C12	0.485416	0.319062	0.0960893	0.0994318	0.804479	0.195521
ssr2406	ssr2406	NA	unknown protein	mRNA	1.05	1.05	0.26	2	0.469645	C1	C12	0.469645	0.332567	0.0974318	0.100356	0.802212	0.197788
slr0321	slr0321	era	GTP-binding protein ERA homolog	mRNA	1.5	1.51	0.25	2	0.468664	C1	C12	0.468664	0.334649	0.0965961	0.100091	0.803313	0.196687
slr0387	slr0387	nifS	cysteine desulfurase NifS	mRNA	1.19	1.17	0.23	2	0.487471	C1	C12	0.487471	0.317798	0.0955685	0.0991623	0.805269	0.194731
slr0687	slr0687	pleD	probable two-component response regulator	mRNA	1.24	1.24	0.14	2	0.47596	C1	C12	0.47596	0.32819	0.0960064	0.0998438	0.80415	0.19585
slr0249	slr0249	NA	hypothetical protein	mRNA	1.86	1.97	0.12	2	0.42086	C1	C12	0.42086	0.378765	0.0986499	0.101725	0.799625	0.200375
ssl8041	ssl8041	NA	hypothetical protein	mRNA	1.17	1.26	0.11	2	0.416241	C1	C12	0.416241	0.383549	0.0987251	0.101485	0.79979	0.20021
slr0812	slr0812	NA	hypothetical protein	mRNA	0.99	1.02	0.08	2	0.453388	C1	C12	0.453388	0.348403	0.0973295	0.100879	0.801791	0.198209
slr0897	slr0897	NA	probable endoglucanase	mRNA	2.77	2.78	0.05	2	0.473119	C1	C12	0.473119	0.330043	0.096265	0.100573	0.803162	0.196838
slr0946	slr0946	arsC	arsenate reductase	mRNA	1.57	1.66	0.02	2	0.427813	C1	C12	0.427813	0.3717	0.0985387	0.101948	0.799513	0.200487
slr0741	slr0741	phoU	transcriptional regulator	mRNA	1.05	1.05	-0.13	2	0.47747	C1	C12	0.47747	0.324199	0.0966302	0.1017	0.801669	0.198331
sll0461	sll0461	proA	gamma-glutamyl phosphate reductase	mRNA	1.29	1.31	-0.18	2	0.465435	C1	C12	0.465435	0.334843	0.0974385	0.102284	0.800278	0.199722
slr1130	slr1130	rhnB	ribonuclease HII	mRNA	2.01	2.16	-0.25	2	0.408097	C1	C12	0.408097	0.389549	0.0994772	0.102877	0.797645	0.202355
sll0573	sll0573	arcC	carbamate kinase	mRNA	2.14	2.13	-0.4	2	0.482274	C1	C12	0.482274	0.320274	0.0961847	0.101267	0.802548	0.197452
ncRNA_983563:983626	ncRNA_983563:983626	NA	NA	ncRNA	3.31	4.85	1.32	2	0.874329	C2	C2	0.0610225	0.874329	0.0334325	0.031216	0.935352	0.0646485
NC-1036	NC-1036	NA	NA	ncRNA	0.2	1.93	1.09	2	0.646735	C2	C2	0.132108	0.646735	0.121107	0.10005	0.778843	0.221157
sll1265-int3	sll1265	sll1265	Sll1265protein	internal	1.22	-1.14	0.3	2	0.444167	C1	UNDEFINED	0.444167	0.152799	0.173767	0.229268	0.596965	0.403035
slr1857	slr1857	glgX	isoamylase	mRNA	0.55	-2.29	-1.12	2	0.371045	C1	UNDEFINED	0.371045	0.153342	0.188767	0.286847	0.524387	0.475613		Fig. S7
slr1125	slr1125	crtX	probable glucosyl transferase	mRNA	0.94	-1.16	-0.16	2	0.449156	C1	UNDEFINED	0.449156	0.149618	0.168794	0.232433	0.598773	0.401227
sll0789	sll0789	NA	two-component response regulator OmpR subfamily	mRNA	0.29	-1.13	-1.63	2	0.382467	C1	UNDEFINED	0.382467	0.170919	0.181693	0.264922	0.553386	0.446614
slr0040-as2	slr0040	cmpA	Bicarbonate-bindingproteincmpA	asRNA	-0.13	1.17	0.9	2	0.465561	C2	C12	0.171074	0.465561	0.206124	0.157241	0.636635	0.363365
sll0207-as4	sll0207	rfbA	Glucose-1-phosphatethymidylyltransferase	asRNA	1.29	1.37	0.89	2	0.388797	C2	C12	0.375179	0.388797	0.119438	0.116587	0.763975	0.236025
sll1273-as1	sll1273	sll1273	Sll1273protein	asRNA	1.43	1.7	0.65	2	0.49364	C2	C12	0.309204	0.49364	0.0993592	0.0977971	0.802844	0.197156
slr1926-as4	slr1926	slr1926	Slr1926protein	asRNA	1.1	1.32	0.62	2	0.484716	C2	C12	0.308512	0.484716	0.104828	0.101944	0.793229	0.206771
slr1028-as11	slr1028	slr1028	Slr1028protein	asRNA	1.74	1.96	0.53	2	0.446317	C2	C12	0.354834	0.446317	0.0991587	0.0996902	0.801151	0.198849
slr1431-as2	slr1431	slr1431	Slr1431protein	asRNA	1.94	2.25	0.53	2	0.48223	C2	C12	0.32331	0.48223	0.097193	0.0972677	0.805539	0.194461
sll0776-as1	sll0776	spkD	Serine/threonine-proteinkinaseD(EC2.7.11.1)	asRNA	1.73	2	0.52	2	0.472181	C2	C12	0.331739	0.472181	0.098016	0.0980641	0.80392	0.19608
slr1972-as1	slr1972	slr1972	Uncharacterizedproteinslr1972	asRNA	2.79	3.08	0.52	2	0.448175	C2	C12	0.353657	0.448175	0.098435	0.0997335	0.801832	0.198168
slr0836-as3	slr0836	rfbB	dTDP-glucose4,6-dehydratase(EC4.2.1.46)	asRNA	0.97	1.06	0.51	2	0.406587	C2	C12	0.377547	0.406587	0.108493	0.107372	0.784134	0.215866
sll0564-as1	sll0564	sll0564	Sll0564protein	asRNA	1.79	1.95	0.5	2	0.412944	C2	C12	0.386546	0.412944	0.099569	0.100941	0.79949	0.20051
slr1163-as2	slr1163	slr1163	Slr1163protein	asRNA	2.2	2.42	0.48	2	0.42967	C2	C12	0.370994	0.42967	0.0989444	0.100392	0.800664	0.199336
slr0370-as1	slr0370	gabD	Probablesuccinate-semialdehydedehydrogenase[NADP+](SSDH)(EC1.2.1.16)	asRNA	1.96	2.23	0.43	2	0.459325	C2	C12	0.343653	0.459325	0.0981279	0.0988935	0.802979	0.197021
slr0431-as3	slr0431	slr0431	Slr0431protein	asRNA	1.61	1.78	0.38	2	0.421241	C2	C12	0.378826	0.421241	0.0992859	0.100647	0.800067	0.199933
sll0385-as1	sll0385	sll0385	PutativeABCtransporterATP-bindingproteinsll0385(EC3.6.3.-)	asRNA	3.62	4	0.32	2	0.470677	C2	C12	0.332854	0.470677	0.0976708	0.098798	0.803531	0.196469
slr2076-as3	slr2076	groL1	60kDachaperonin1(ProteinCpn601)(groELprotein1)	asRNA	1.14	1.32	0.23	2	0.446653	C2	C12	0.355063	0.446653	0.0987111	0.0995727	0.801716	0.198284
slr0953-as2	slr0953	spp	Slr0953protein(Sucrose-phosphatase)(EC3.1.3.24)	asRNA	1.08	1.22	0.2	2	0.423691	C2	C12	0.376589	0.423691	0.099157	0.100563	0.80028	0.19972
sll0385-as2	sll0385	sll0385	PutativeABCtransporterATP-bindingproteinsll0385(EC3.6.3.-)	asRNA	3.69	3.91	0.07	2	0.407611	C2	C12	0.391332	0.407611	0.0992161	0.10184	0.798943	0.201057
sll1180-as1	sll1180	hlyB	HlyBfamily	asRNA	1.13	1.26	0.05	2	0.407356	C2	C12	0.391983	0.407356	0.0990976	0.101563	0.799339	0.200661
sll0798-as4	sll0798	sll0798	Sensorprotein(EC2.7.13.3)	asRNA	1.69	2.03	0.03	2	0.491082	C2	C12	0.314933	0.491082	0.0966093	0.0973754	0.806015	0.193985
ssr2078-as2	ssr2078	ssr2078	Transposase	asRNA	1.51	1.71	0.02	2	0.429319	C2	C12	0.370455	0.429319	0.0990552	0.10117	0.799774	0.200226
sll0374-as2	sll0374	braGorlivF	High-affinitybranched-chainaminoacidtransportATP-bindingprotein	asRNA	1.06	1.19	-0.1	2	0.403743	C2	C12	0.393663	0.403743	0.0997349	0.102859	0.797406	0.202594
slr1722-as1	slr1722	guaB	IMPdehydrogenasesubunit	asRNA	1.18	1.49	-0.12	2	0.497794	C2	C12	0.307869	0.497794	0.0966856	0.0976521	0.805662	0.194338
slr0264-as1	slr0264	slr0264	Putativeesteraseslr0264(EC3.1.1.-)	asRNA	1.57	1.93	-0.13	2	0.499734	C2	C12	0.306642	0.499734	0.0963922	0.0972317	0.806376	0.193624
sll0156-as2	sll0156	sll0156	Sll0156protein	asRNA	1.06	1.31	-0.16	2	0.47043	C2	C12	0.330614	0.47043	0.0986109	0.100345	0.801045	0.198955
sll1233-as1	sll1233	sll1233	Sll1233protein	asRNA	0.98	1.27	-0.22	2	0.494248	C2	C12	0.3088	0.494248	0.0977845	0.0991683	0.803047	0.196953
slr1734-as1	slr1734	opcA	PutativeOxPPcycleproteinopcA	asRNA	1.76	2.1	-0.31	2	0.477162	C2	C12	0.325126	0.477162	0.0981033	0.0996091	0.802288	0.197712
slr0962-as1	slr0962	slr0962	Slr0962protein	asRNA	0.98	1.18	-0.51	2	0.426404	C2	C12	0.363241	0.426404	0.10327	0.107085	0.789645	0.210355
slr1489-5'UTR	slr1489	NA	NA	5'UTR	-0.11	2.23	1.82	2	0.476993	C2	C12	0.171629	0.476993	0.198397	0.152982	0.648622	0.351378
ssl2250-5'UTR	ssl2250	ssl2250	Glycoprotein64	5'UTR	-1.13	1.37	0.82	2	0.479322	C2	C12	0.157997	0.479322	0.20656	0.156121	0.637319	0.362681
slr0891-5'UTR	slr0891	NA	NA	5'UTR	1.29	1.44	0.48	2	0.428083	C2	C12	0.369282	0.428083	0.101213	0.101422	0.797365	0.202635
sll1867-5'UTR	sll1867	psbA3	PhotosystemQ(B)protein2(32kDathylakoidmembraneprotein2)(PhotosystemIIproteinD12)	5'UTR	0.94	1.12	0.32	2	0.469781	C2	C12	0.331927	0.469781	0.099428	0.0988648	0.801707	0.198293
sll0219-5'UTR	sll0219	dfa4	PutativediflavinflavoproteinA4(EC1.-.-.-)	5'UTR	1.02	1.21	-0.01	2	0.44781	C2	C12	0.352976	0.44781	0.0987142	0.1005	0.800786	0.199214
slr1090-int1	slr1090	obg	GTPaseobg(GTP-bindingproteinobg)	internal	0.6	1.38	1.31	2	0.422805	C2	C12	0.208374	0.422805	0.204784	0.164037	0.631179	0.368821
slr1222-int1	slr1222	slr1222	Slr1222protein	internal	1.27	1.46	1.05	2	0.432118	C2	C12	0.317415	0.432118	0.128709	0.121758	0.749533	0.250467
sll1981-int1	sll1981	ilvB	Acetolactatesynthase	internal	1.36	1.55	0.41	2	0.445563	C2	C12	0.355137	0.445563	0.0994538	0.0998453	0.800701	0.199299
sll0377-int2	sll0377	mfd	Transcription-repair-couplingfactor(TRCF)(EC3.6.1.-)(ATP-dependenthelicasemfd)	internal	1.07	1.18	0.15	2	0.402187	C2	C12	0.397588	0.402187	0.0990613	0.101164	0.799775	0.200225
slr0946-int1	slr0946	arsC	Arsenatereductase	internal	1.04	1.31	-0.03	2	0.493283	C2	C12	0.31257	0.493283	0.096642	0.0975052	0.805853	0.194147
slr2098-int1	slr2098	slr2098	Sensorprotein(EC2.7.13.3)	internal	1.03	1.21	-0.19	2	0.430157	C2	C12	0.366587	0.430157	0.100224	0.103032	0.796744	0.203256
sll0656-int3	sll0656	nucH	Extracellularnuclease	internal	1.03	1.17	-0.29	2	0.402367	C2	C12	0.391337	0.402367	0.101239	0.105057	0.793704	0.206296
slr1895	slr1895	NA	hypothetical protein	mRNA	1.42	1.65	0.46	2	0.466577	C2	C12	0.335999	0.466577	0.0987749	0.0986499	0.802575	0.197425		Fig. S4
sll1002	sll1002	ycf22	hypothetical protein YCF22	mRNA	0.98	1.08	0.28	2	0.40672	C2	C12	0.39144	0.40672	0.100374	0.101466	0.79816	0.20184
sll1599	sll1599	mntA	manganese transport system ATP-binding protein MntA	mRNA	2.12	2.45	0.18	2	0.474838	C2	C12	0.329419	0.474838	0.0974015	0.0983424	0.804256	0.195744
sll0149	sll0149	NA	hypothetical protein	mRNA	1	1.06	1.08	2	0.343822	C2	C12	0.318594	0.343822	0.176284	0.161299	0.662416	0.337584
sll1144	sll1144	mraW	hypothetical protein	mRNA	-0.17	1.19	0.9	2	0.468548	C2	C12	0.169623	0.468548	0.205294	0.156535	0.638171	0.361829
sll1383	sll1383	suhB	probable myo-inositol-1(or 4)-monophosphatase	mRNA	1.39	1.64	0.9	2	0.480105	C2	C12	0.306813	0.480105	0.108383	0.104699	0.786918	0.213082
sll0171	sll0171	gcvT	probable aminomethyltransferase	mRNA	1.28	1.44	0.73	2	0.437327	C2	C12	0.348553	0.437327	0.108047	0.106073	0.78588	0.21412
slr0553	slr0553	NA	hypothetical protein	mRNA	2.04	2.22	0.63	2	0.41832	C2	C12	0.381252	0.41832	0.0996119	0.100816	0.799572	0.200428
sll0578	sll0578	purK	phosphoribosylaminoimidazole carboxylase ATPase subunit	mRNA	1.92	2.1	0.6	2	0.421223	C2	C12	0.378317	0.421223	0.0996936	0.100766	0.79954	0.20046
sll1282	sll1282	ribH	riboflavin synthase beta subunit	mRNA	1.21	1.38	0.58	2	0.447093	C2	C12	0.346614	0.447093	0.103731	0.102562	0.793707	0.206293
slr1639	slr1639	smpB	SsrA-binding protein	mRNA	1.94	2.22	0.58	2	0.469116	C2	C12	0.334594	0.469116	0.0980457	0.0982449	0.803709	0.196291
sll1098	sll1098	fus	elongation factor EF-G	mRNA	1.81	2.09	0.5	2	0.47265	C2	C12	0.331581	0.47265	0.0977866	0.097983	0.80423	0.19577
sll1005	sll1005	NA	MazG protein homolog	mRNA	0.95	1.16	0.49	2	0.492592	C2	C12	0.304697	0.492592	0.102643	0.100068	0.797289	0.202711
ssl0788	ssl0788	NA	hypothetical protein	mRNA	1.09	1.23	0.47	2	0.43358	C2	C12	0.360856	0.43358	0.103053	0.102511	0.794436	0.205564
slr1787	slr1787	NA	thiamine-monophosphate kinase	mRNA	0.96	1.12	0.44	2	0.456613	C2	C12	0.338302	0.456613	0.103216	0.101868	0.794915	0.205085
ssl1633	ssl1633	hliC, scpB	high light-inducible polypeptide HliC, CAB/ELIP /HLIP superfamily	mRNA	3.57	3.84	0.44	2	0.429626	C2	C12	0.370542	0.429626	0.0989397	0.100893	0.800168	0.199832
slr0945	slr0945	NA	arsenical resistance protein ArsH homolog	mRNA	2.3	2.49	0.37	2	0.41195	C2	C12	0.387918	0.41195	0.0990327	0.101099	0.799868	0.200132
slr1420	slr1420	NA	probable sugar kinase	mRNA	1.24	1.38	0.35	2	0.420387	C2	C12	0.378778	0.420387	0.0999362	0.100898	0.799166	0.200834
slr0967	slr0967	NA	hypothetical protein	mRNA	3	3.28	0.27	2	0.437766	C2	C12	0.362847	0.437766	0.0987963	0.100591	0.800612	0.199388
sll0169	sll0169	NA	cell division protein Ftn2 homolog	mRNA	1.93	2.1	0.2	2	0.407243	C2	C12	0.392364	0.407243	0.0990392	0.101354	0.799607	0.200393
sll0219	sll0219	NA	flavoprotein	mRNA	0.98	1.09	0.19	2	0.409457	C2	C12	0.390228	0.409457	0.0993464	0.100969	0.799685	0.200315
slr0550	slr0550	dapA	dihydrodipicolinate synthase	mRNA	1.62	1.82	0.18	2	0.430381	C2	C12	0.370155	0.430381	0.0988632	0.100601	0.800536	0.199464
sll0218	sll0218	NA	hypothetical protein	mRNA	1.47	1.68	0.14	2	0.440425	C2	C12	0.360688	0.440425	0.098662	0.100225	0.801113	0.198887
ssl7038	ssl7038	NA	hypothetical protein	mRNA	1.66	1.98	0.12	2	0.486359	C2	C12	0.319401	0.486359	0.0967691	0.0974703	0.805761	0.194239
slr1917	slr1917	NA	hypothetical protein	mRNA	3.75	4.1	0.06	2	0.456353	C2	C12	0.345373	0.456353	0.0983671	0.0999069	0.801726	0.198274
sll1424	sll1424	NA	hypothetical protein	mRNA	2.61	2.84	0.05	2	0.41983	C2	C12	0.3795	0.41983	0.0991692	0.101501	0.79933	0.20067
sll1967	sll1967	NA	probable RNA methyltransferase	mRNA	1.14	1.29	-0.01	2	0.416224	C2	C12	0.382751	0.416224	0.0992665	0.101758	0.798975	0.201025
sll7003	sll7003	NA	hypothetical protein	mRNA	2.91	3.15	-0.07	2	0.419539	C2	C12	0.379523	0.419539	0.0992561	0.101682	0.799062	0.200938
sll1389	sll1389	NA	hypothetical protein	mRNA	2.69	2.88	-0.08	2	0.401411	C2	C12	0.397192	0.401411	0.0992713	0.102126	0.798603	0.201397
slr0210	slr0210	hik9	two-component sensor histidine kinase	mRNA	0.92	1.05	-0.08	2	0.411551	C2	C12	0.386043	0.411551	0.099737	0.102669	0.797594	0.202406
NC-1321	NC-1321	NA	NA	ncRNA	1.24	2.22	0.02	2	0.796344	C2	C2	0.102993	0.796344	0.0516116	0.0490511	0.899337	0.100663
NC-487	NC-487	NA	NA	ncRNA	1.63	3	0.02	2	0.861683	C2	C2	0.0669768	0.861683	0.0368162	0.0345236	0.92866	0.0713398
sll1861-as1	sll1861	sll1861	Transposase	asRNA	0.87	2.7	1.42	2	0.766432	C2	C2	0.0954494	0.766432	0.0742454	0.063873	0.861882	0.138118
sll0082-as1	sll0082	sll0082	Sll0082protein	asRNA	0.06	2.28	1.36	2	0.626456	C2	C2	0.136297	0.626456	0.130487	0.106759	0.762753	0.237247
slr1443-as2	slr1443	spkE	Serine/threonine-proteinkinase-likeproteinE	asRNA	0.85	2.53	1.19	2	0.807576	C2	C2	0.0803941	0.807576	0.0599138	0.0521161	0.88797	0.11203
slr0770-as2	slr0770	slr0770	Slr0770protein	asRNA	-0.15	1.37	0.9	2	0.526973	C2	C2	0.158891	0.526973	0.176063	0.138074	0.685863	0.314137
sll1885-as1	sll1885	sll1885	Sll1885protein	asRNA	1.61	2.07	0.85	2	0.585025	C2	C2	0.236756	0.585025	0.0907199	0.0874994	0.821781	0.178219
slr1443-as1	slr1443	spkE	Serine/threonine-proteinkinase-likeproteinE	asRNA	1.35	2.48	0.85	2	0.8755	C2	C2	0.0594818	0.8755	0.0338985	0.0311197	0.934982	0.0650182
sll0923-as1	sll0923	epsB	Exopolysaccharideexportprotein	asRNA	1.55	2.19	0.73	2	0.677441	C2	C2	0.175206	0.677441	0.0753681	0.0719853	0.852647	0.147353
slr1282-as1	slr1282	slr1282	Transposase	asRNA	1.02	2.91	0.71	2	0.93076	C2	C2	0.0301579	0.93076	0.0206023	0.01848	0.960918	0.0390824
slr1227-as2	slr1227	IAP75	Chloroplastimport-associatedchannelIAP75	asRNA	2.15	2.93	0.67	2	0.683467	C2	C2	0.172653	0.683467	0.0732393	0.0706403	0.85612	0.14388
sll1234-as2	sll1234	ahcY	Adenosylhomocysteinase(EC3.3.1.1)(S-adenosyl-L-homocysteinehydrolase)(AdoHcyase)	asRNA	1.12	1.69	0.66	2	0.687809	C2	C2	0.165041	0.687809	0.0757988	0.0713509	0.85285	0.14715
slr1969-as3	slr1969	slr1969	Sensorprotein(EC2.7.13.3)	asRNA	1.14	1.67	0.6	2	0.667373	C2	C2	0.179784	0.667373	0.0783952	0.074448	0.847157	0.152843
sll0640-as3	sll0640	sll0640	Uncharacterizedtransportersll0640	asRNA	1.57	2.03	0.56	2	0.582171	C2	C2	0.242545	0.582171	0.088664	0.0866195	0.824717	0.175283
sll1336-as1	sll1336	sll1336	Sll1336protein	asRNA	1.14	3.05	0.55	2	0.941026	C2	C2	0.0260166	0.941026	0.0173102	0.0156475	0.967042	0.0329576
slr0841-as1	slr0841	slr0841	Slr0841protein	asRNA	1.37	2.34	0.55	2	0.825358	C2	C2	0.0874655	0.825358	0.0449979	0.0421784	0.912824	0.0871763
slr0599-as1-0-x	slr0599	spkC	Serine/threonine-proteinkinaseC(EC2.7.11.1)	asRNA	1.91	3.09	0.54	2	0.831037	C2	C2	0.084324	0.831037	0.0436014	0.0410375	0.915361	0.0846389
slr0369-as1	slr0369	slr0369	Cationordrugeffluxsystemprotein	asRNA	1.48	2.52	0.53	2	0.832609	C2	C2	0.0835511	0.832609	0.0432569	0.0405831	0.91616	0.08384
sll1167-as2	sll1167	pbp	Penicillin-bindingprotein4	asRNA	2.74	5.04	0.52	2	0.929193	C2	C2	0.0318336	0.929193	0.0203587	0.0186147	0.961027	0.0389734
slr1028-as4	slr1028	slr1028	Slr1028protein	asRNA	1.91	2.28	0.52	2	0.512258	C2	C2	0.297948	0.512258	0.0951354	0.0946587	0.810206	0.189794
ssr1600-as1	ssr1600	ssr1600	Ssr1600protein	asRNA	2.52	2.97	0.51	2	0.522267	C2	C2	0.289724	0.522267	0.0941323	0.0938763	0.811991	0.188009
sll0764-as1	sll0764	livG	High-affinitybranched-chainaminoacidtransportATP-bindingprotein	asRNA	1.04	3.99	0.49	2	0.881325	C2	C2	0.0500118	0.881325	0.0362671	0.0323964	0.931337	0.0686634
slr0042-as1	slr0042	slr0042	Slr0042protein	asRNA	1.26	1.87	0.46	2	0.688519	C2	C2	0.168975	0.688519	0.0727676	0.069738	0.857494	0.142506
sll0567-as1	sll0567	NA	NA	asRNA	2.34	3.32	0.45	2	0.735051	C2	C2	0.139787	0.735051	0.0638812	0.0612811	0.874838	0.125162
slr2089-as3	slr2089	shc	Squalene-hopene-cyclase	asRNA	1.29	2.28	0.43	2	0.834683	C2	C2	0.082417	0.834683	0.0427721	0.0401275	0.9171	0.0828996
slr1443-as3	slr1443	spkE	Serine/threonine-proteinkinase-likeproteinE	asRNA	2.34	2.81	0.41	2	0.534555	C2	C2	0.279754	0.534555	0.0930597	0.0926314	0.814309	0.185691
slr0080-as1	slr0080	rnhA	RibonucleaseHI(RNaseHI)(EC3.1.26.4)	asRNA	2.81	3.52	0.4	2	0.615026	C2	C2	0.21879	0.615026	0.083861	0.0823236	0.833815	0.166185
slr1592-as1	slr1592	slr1592	UncharacterizedRNApseudouridinesynthaseslr1592(EC5.4.99.-)(RNA-uridineisomerase)(RNApseudouridylatesynthase)	asRNA	1.03	1.72	0.4	2	0.762073	C2	C2	0.12345	0.762073	0.0588407	0.0556362	0.885523	0.114477
slr0680-as1	slr0680	slr0680	Slr0680protein	asRNA	1.66	2.91	0.36	2	0.858177	C2	C2	0.069479	0.858177	0.0373428	0.035001	0.927656	0.0723438
slr1881-as1	slr1881	livF	\High-affinitybranched-chainaminoacidtransportATP-bindingprotein;BraG\\\\\""	asRNA	2.51	3.43	0.35	2	0.702088	C2	C2	0.16018	0.702088	0.0700582	0.0676736	0.862268	0.137732
slr0408-as1	slr0408	slr0408	Slr0408protein	asRNA	1.13	1.44	0.34	2	0.534706	C2	C2	0.279122	0.534706	0.0937279	0.0924436	0.813829	0.186171
sll1686-as2	sll1686	sll1686	Sll1686protein	asRNA	1.05	1.38	0.29	2	0.554496	C2	C2	0.263844	0.554496	0.0915659	0.0900944	0.81834	0.18166
slr0971-as1	slr0971	slr0971	Slr0971protein	asRNA	3.66	4.32	0.29	2	0.576088	C2	C2	0.246935	0.576088	0.0889141	0.0880627	0.823023	0.176977
slr1028-as23	slr1028	slr1028	Slr1028protein	asRNA	0.94	1.38	0.25	2	0.637207	C2	C2	0.20357	0.637207	0.0808175	0.078406	0.840777	0.159223
slr0688-as2	slr0688	slr0688	Slr0688protein	asRNA	1.06	1.68	0.23	2	0.707716	C2	C2	0.157075	0.707716	0.0689424	0.0662665	0.864791	0.135209
sll1027-as2	sll1027	gltD	NADH-glutamatesynthasesmallsubunit	asRNA	1.01	1.43	0.2	2	0.607421	C2	C2	0.224696	0.607421	0.0848531	0.0830303	0.832117	0.167883
sll1336-as2	sll1336	sll1336	Sll1336protein	asRNA	1.78	3.49	0.18	2	0.913131	C2	C2	0.0404621	0.913131	0.0241062	0.0223003	0.953594	0.0464065
sll0765-as3	sll0765	sll0765	UPF0176proteinsll0765	asRNA	-1.11	1.12	0.16	2	0.557503	C2	C2	0.142479	0.557503	0.166548	0.13347	0.699983	0.300017
slr1391-as1	slr1391	slr1391	Slr1391protein	asRNA	1.69	2.16	0.16	2	0.557888	C2	C2	0.261181	0.557888	0.0908112	0.0901195	0.819069	0.180931
slr0835-as1	slr0835	moxR	MoxRprotein	asRNA	0.95	1.51	0.15	2	0.689648	C2	C2	0.168524	0.689648	0.072143	0.0696851	0.858172	0.141828
sll1470-as1	sll1470	leuC	3-isopropylmalatedehydrataselargesubunit(EC4.2.1.33)(Isopropylmalateisomerase)(Alpha-IPMisomerase)(IPMI)	asRNA	1.66	3.39	0.14	2	0.916555	C2	C2	0.0386541	0.916555	0.0232844	0.0215064	0.955209	0.0447908		Fig. 6
sll1070-as6	sll1070	tktA	Transketolase	asRNA	1.12	1.52	0.11	2	0.571128	C2	C2	0.25118	0.571128	0.089331	0.0883616	0.822307	0.177693
sll0765-as2	sll0765	sll0765	UPF0176proteinsll0765	asRNA	-1.16	1.26	0.1	2	0.592462	C2	C2	0.136096	0.592462	0.149379	0.122063	0.728558	0.271442
slr1189-as1	slr1189	slr1189	Slr1189protein	asRNA	3.09	5.05	0.1	2	0.907518	C2	C2	0.04307	0.907518	0.0256543	0.0237572	0.950588	0.0494116
slr2132-as8	slr2132	pta	Phosphateacetyltransferase(EC2.3.1.8)(Phosphotransacetylase)	asRNA	1.53	2.26	0.09	2	0.680692	C2	C2	0.173789	0.680692	0.073848	0.0716707	0.854481	0.145519
slr1897-as1	slr1897	srrA	SrrA	asRNA	1.15	2.3	0.07	2	0.859066	C2	C2	0.0685746	0.859066	0.0373341	0.0350252	0.927641	0.0723594
slr0697-as1	slr0697	slr0697	Slr0697protein	asRNA	1.19	2	0.06	2	0.748196	C2	C2	0.131404	0.748196	0.0614727	0.0589275	0.8796	0.1204
slr1303-as1	slr1303	slr1303	Slr1303protein	asRNA	1.5	2.34	0.05	2	0.723393	C2	C2	0.146457	0.723393	0.0662906	0.0638596	0.86985	0.13015
slr1269-as2	slr1269	ggt	\Gamma-glutamyltranspeptidase(EC2.3.2.2)[Cleavedinto:Gamma-glutamyltranspeptidaselargechain;Gamma-glutamyltranspeptidasesmallchain]\\\\\""	asRNA	1.19	1.7	0.04	2	0.613678	C2	C2	0.219433	0.613678	0.0841525	0.0827367	0.833111	0.166889
slr0649-as1	slr0649	metG	Methionyl-tRNAsynthetase(EC6.1.1.10)(Methionine--tRNAligase)(MetRS)	asRNA	1	1.47	0.01	2	0.615387	C2	C2	0.218038	0.615387	0.0839839	0.0825914	0.833425	0.166575
slr1494-as1	slr1494	slr1494	ABCtransporter	asRNA	1.02	1.78	0	2	0.746078	C2	C2	0.132401	0.746078	0.0620099	0.0595105	0.87848	0.12152
sll0807-as1	sll0807	rpe	Ribulose-phosphate3-epimerase(EC5.1.3.1)(Pentose-5-phosphate3-epimerase)(PPE)(R5P3E)	asRNA	0.96	1.44	-0.01	2	0.624344	C2	C2	0.211525	0.624344	0.0828013	0.0813304	0.835868	0.164132
sll1344-as1	sll1344	sll1344	Sll1344protein	asRNA	1.17	1.66	-0.06	2	0.596644	C2	C2	0.23099	0.596644	0.0866839	0.0856818	0.827634	0.172366
slr0525-as1	slr0525	chlM	Magnesium-protoporphyrinO-methyltransferase(EC2.1.1.11)(Magnesium-protoporphyrinIXmethyltransferase)	asRNA	1.21	1.79	-0.11	2	0.630682	C2	C2	0.206412	0.630682	0.0821703	0.080736	0.837094	0.162906
slr0954-as1	slr0954	slr0954	Slr0954protein	asRNA	1.36	1.72	-0.19	2	0.507719	C2	C2	0.29922	0.507719	0.0961213	0.0969398	0.806939	0.193061
slr1246-as1	slr1246	slr1246	Transposase	asRNA	1.03	1.51	-0.22	2	0.59043	C2	C2	0.23366	0.59043	0.0882714	0.0876389	0.82409	0.17591
slr1737-as1	slr1737	slr1737	Slr1737protein	asRNA	1.06	2.22	-0.27	2	0.829181	C2	C2	0.0832832	0.829181	0.0450199	0.0425161	0.912464	0.0875359
sll0166-as1	sll0166	hemD	Uroporphyrin-IIIsynthase	asRNA	1.28	1.77	-0.34	2	0.565219	C2	C2	0.252144	0.565219	0.091388	0.0912492	0.817363	0.182637
sll1130-as1	sll1130	sll1130	Sll1130protein	asRNA	0.09	1.01	-0.95	2	0.654464	C2	C2	0.15791	0.654464	0.0955297	0.0920967	0.812374	0.187626
slr1871	slr1871	NA	transcriptional regulator	mRNA	1.06	5.24	0.18	2	0.852438	C2	C2	0.0611145	0.852438	0.0457383	0.0407091	0.913553	0.0864474		Fig. S4
slr1672	slr1672	glpK	glycerol kinase	mRNA	0.53	3.59	2.71	2	0.579337	C2	C2	0.151082	0.579337	0.149139	0.120443	0.730418	0.269582		Fig. S4, Fig. S5
sll1086	sll1086	NA	unknown protein	mRNA	0.66	2.01	1.38	2	0.602322	C2	C2	0.154247	0.602322	0.132987	0.110444	0.756569	0.243431		Fig. S5
slr1675	slr1675	hypA1	putative hydrogenase expression/formation prote in HypA1	mRNA	1.83	4.68	0.77	2	0.904057	C2	C2	0.0411765	0.904057	0.0288433	0.0259231	0.945234	0.0547664		Fig. S5
slr1672-5'UTR	slr1672	glpK	Glycerolkinase(EC2.7.1.30)(ATP:glycerol3-phosphotransferase)(Glycerokinase)(GK)	5'UTR	0.68	3.81	3.11	2	0.53528	C2	C2	0.162792	0.53528	0.168139	0.133789	0.698072	0.301928
ssl3177-5'UTR	ssl3177	ssl3177	Uncharacterizedproteinssl3177	5'UTR	0.83	2.25	1.77	2	0.53614	C2	C2	0.174232	0.53614	0.159477	0.130151	0.710372	0.289628
slr0751-5'UTR	slr0751	slr0751	TPRrepeat-containingproteinslr0751	5'UTR	0.44	2.65	1.3	2	0.743662	C2	C2	0.100605	0.743662	0.0841835	0.07155	0.844267	0.155733
ssr3467-5'UTR	ssr3467	ssr3467	Ssr3467protein	5'UTR	0.66	2.1	1.15	2	0.719865	C2	C2	0.113822	0.719865	0.0897118	0.076602	0.833686	0.166314
ssl0769-5'UTR	ssl0769	ssl0769	Transposase	5'UTR	0.6	1.43	1.14	2	0.508422	C2	C2	0.190576	0.508422	0.164929	0.136073	0.698998	0.301002
ssl0452-5'UTR	ssl0452	ssl0452	PhycobilisomedegradationproteinnblAhomolog1	5'UTR	0.92	2.39	0.74	2	0.923161	C2	C2	0.0340162	0.923161	0.0225789	0.0202438	0.957177	0.0428227
sll1383-5'UTR	sll1383	suhB	Inositol-1-monophosphatase(IMPase)(Inositol-1-phosphatase)(I-1-Pase)(EC3.1.3.25)	5'UTR	0.98	1.31	0.71	2	0.549104	C2	C2	0.246624	0.549104	0.10519	0.0990824	0.795728	0.204272
sll1773-5'UTR	sll1773	sll1773	Pirin-likeproteinsll1773	5'UTR	2.19	5.5	0.61	2	0.887802	C2	C2	0.04771	0.887802	0.0339864	0.0305013	0.935512	0.0644878
sll7047-5'UTR	sll7047	sll7047	Sll7047protein	5'UTR	1.07	3.08	0.58	2	0.931367	C2	C2	0.0299411	0.931367	0.0203609	0.0183309	0.961308	0.0386918
slr0093-5'UTR	slr0093	slr0093	DnAJ-likeproteinslr0093	5'UTR	1.93	3.33	0.53	2	0.881172	C2	C2	0.0574033	0.881172	0.0317832	0.0296414	0.938575	0.0614246
sll0169-5'UTR	sll0169	sll0169	Sll0169protein	5'UTR	1.21	1.54	0.44	2	0.542258	C2	C2	0.272291	0.542258	0.0935975	0.0918542	0.814548	0.185452
slr1738-5'UTR	slr1738	slr1738	Slr1738protein	5'UTR	2.31	3.74	0.44	2	0.860478	C2	C2	0.0680762	0.860478	0.0368762	0.0345699	0.928554	0.0714461
slr2075-5'UTR	slr2075	groS	10kDachaperonin(ProteinCpn10)(groESprotein)	5'UTR	-1.07	1.59	0.29	2	0.636429	C2	C2	0.1266	0.636429	0.129786	0.107184	0.76303	0.23697
slr0076-5'UTR	slr0076	slr0076	UPF0051proteinslr0076	5'UTR	0.99	1.59	0.14	2	0.700354	C2	C2	0.161572	0.700354	0.0702774	0.0677959	0.861927	0.138073
slr0527-5'UTR	slr0527	NA	NA	5'UTR	1.36	1.68	0.06	2	0.501278	C2	C2	0.306535	0.501278	0.0958594	0.0963283	0.807812	0.192188
slr0074-5'UTR	slr0074	slr0074	UPF0051proteinslr0074	5'UTR	1.12	2.5	-0.01	2	0.894415	C2	C2	0.0497386	0.894415	0.0289383	0.0269079	0.944154	0.0558462
sll0170-5'UTR	sll0170	dnaK2	ChaperoneproteindnaK2(Heatshockprotein70-2)(Heatshock70kDaprotein2)(HSP70-2)	5'UTR	2.77	3.56	-0.03	2	0.636088	C2	C2	0.203385	0.636088	0.0810787	0.0794488	0.839473	0.160527
sll1388-5'UTR	sll1388	sll1388	Uncharacterizedproteinsll1388	5'UTR	1.43	2.18	-0.35	2	0.665017	C2	C2	0.182035	0.665017	0.0773455	0.0756022	0.847052	0.152948
slr2006-5'UTR	slr2006	slr2006	Slr2006protein	5'UTR	1.51	3.85	-0.62	2	0.902487	C2	C2	0.0431954	0.902487	0.0283861	0.0259316	0.945682	0.0543178
sll0045	sll0045	spsA	sucrose phosphate synthase	mRNA	1.23	1.68	0.46	2	0.609546	C2	C2	0.222157	0.609546	0.085439	0.0828584	0.831703	0.168297
slr1484	slr1484	NA	unknown protein	mRNA	0.72	5.84	2.91	2	0.80771	C2	C2	0.076626	0.80771	0.0619187	0.0537453	0.884336	0.115664
slr1485	slr1485	NA	putative phosphatidylinositol phosphate kinase, salt-induced periplasmic protein	mRNA	1.34	4.84	2.7	2	0.792487	C2	C2	0.0827997	0.792487	0.0670032	0.0577101	0.875287	0.124713
sll1549	sll1549	NA	salt-enhanced periplasmic protein	mRNA	0.32	4.85	1.94	2	0.811948	C2	C2	0.0751112	0.811948	0.0603981	0.0525425	0.887059	0.112941
sll0248	sll0248	isiB	flavodoxin	mRNA	0.89	4.27	1.15	2	0.855345	C2	C2	0.0595486	0.855345	0.0452106	0.0398958	0.914894	0.0851064
sll1514	sll1514	hspA	16.6 kDa small heat shock protein, molecular ch aperone	mRNA	4.25	5.85	0.91	2	0.854269	C2	C2	0.0711887	0.854269	0.0384427	0.0360999	0.925457	0.0745426
[truncated: 7,830 more rows]

## Sheet: Table S3 Functional enrichment
Table S3: Functional enrichment of mRNAs in cluster analysis, related to Figure 2C.
[truncated: 23 more rows]

[truncated: 8 more sheets: Table S4 asRNA-mRNA_pairs, Table S5 Diff. reg. sRNAs, Table S6 proteome, Table S7 debries, Table S8 Pearson, Table S9 transporters, Table S10 metabolome, Table S11 salt-regulated]
